# Supplementary material for: Chromatin profiling in human neurons reveals aberrant roles for histone acetylation and BET family proteins in schizophrenia
Source: Nat Commun. 2022 Apr 22;13:2195. doi: 10.1038/s41467-022-29922-0 (PMC9033776; doi:10.1038/s41467-022-29922-0)
Supplement: Supplementary file 4 — Supplementary Data 1 [file 41467_2022_29922_MOESM4_ESM.xlsx]

## Sheet: hiPSCs
	Control 1	Control 2	Control 3	SZ 1	SZ 2	SZ 3		Average			STDERR			ttest (2)
	Ratio	Ratio	Ratio	Ratio	Ratio	Ratio		Control	SZ		Control	SZ		p</=0.05
Peptide
TKQTAR(H3_3_8)
H3_3_8 unmod	0.702671	0.828341	0.741595	0.756085	0.779396	0.717005		0.757536	0.750829		0.037143	0.0182015		0.879049
H3_3_8 K4me1	0.296049	0.171514	0.257939	0.24375	0.219532	0.281946		0.241834	0.248409		0.036841	0.0181674		0.880581
H3_3_8 K4me2	0.001244	0.000145	0.000466	0	0.000584	0.001048		0.000618333	0.000544		0.000326269	0.000303192		0.875551
H3_3_8 K4me3	0	0	0	0	0	0		0	0		0	0		#DIV/0!
H3_3_8 K4ac	3.6e-05	0	0	0.000164	0.000487	0		1.2e-05	0.000217		1.2e-05	0.000143061		0.226493
KSTGGKAPR(H3_9_17)
H3_9_17 unmod	0.241997	0.240125	0.24822	0.231623	0.243742	0.24673		0.243447	0.240698		0.00244676	0.00461892		0.626748
H3_9_17 K9me1	0.147068	0.18073	0.222276	0.160823	0.149245	0.176652		0.183358	0.16224		0.0217504	0.00794338		0.413358
H3_9_17 K9me2	0.151817	0.166873	0.131172	0.15081	0.164326	0.134326		0.149954	0.149821		0.010348	0.00867437		0.992594
H3_9_17 K9me3	0.149862	0.13257	0.122648	0.118958	0.14186	0.10895		0.135027	0.123256		0.00795145	0.00974032		0.402205
H3_9_17 K9ac	0.011059	0.001415	0.002424	0.006744	0.007333	0.006466		0.004966	0.00684767		0.00306039	0.000255592		0.573189
H3_9_17 K14ac	0.135271	0.123989	0.135342	0.152172	0.133125	0.159894		0.131534	0.148397		0.00377256	0.00795472		0.127949
H3_9_17 K9me1K14ac	0.061231	0.078607	0.062474	0.090628	0.062708	0.082105		0.0674373	0.0784803		0.00559635	0.00826106		0.330492
H3_9_17 K9me2K14ac	0.066496	0.058781	0.057718	0.064974	0.066147	0.064268		0.0609983	0.0651297		0.00276591	0.000547976		0.216737
H3_9_17 K9me3K14ac	0.021332	0.013968	0.014128	0.01582	0.020212	0.013707		0.016476	0.0165797		0.00242844	0.00191586		0.97487
H3_9_17 K9acK14ac	0.013867	0.002944	0.003599	0.007447	0.011301	0.006901		0.00680333	0.00854967		0.00353689	0.00138467		0.669561
KQLATKAAR(H3_18_26)
H3_18_26 unmod	0.64335	0.677919	0.765509	0.661155	0.723429	0.691126		0.695593	0.691903		0.0363546	0.0179812		0.931895
H3_18_26 K23me1	0.006712	0.012834	0.011318	0.006538	0.004187	0.007024		0.010288	0.00591633		0.00184078	0.000875975		0.0985917
H3_18_26 K18me1	0	0	0	0	0	0.002433		0	0.000811		0	0.000811		0.373901
H3_18_26 K18me1K23me1	0.001738	0.000586	0.000101	0.000262	0.000982	0.000605		0.000808333	0.000616333		0.000485461	0.000207923		0.734588
H3_18_26 K18ac	0.094896	0.08966	0.057193	0.08274	0.064334	0.077388		0.080583	0.0748207		0.0117923	0.00546622		0.680444
H3_18_26 K23ac	0.197574	0.189835	0.142815	0.195548	0.173843	0.173868		0.176741	0.181086		0.0171096	0.00723084		0.826533
H3_18_26 K18acK23ac	0.05573	0.029166	0.023065	0.053757	0.033225	0.047555		0.035987	0.0448457		0.0100274	0.00607992		0.492034
KSAPATGGVKKPHR(H3_27_40)
H3_27_40 unmod	0.069142	0.077793	0.075596	0.081173	0.090053	0.081142		0.074177	0.0841227		0.00259616	0.00296518		0.0651086
H3_27_40 K36me1	0.088703	0.087568	0.169086	0.05834	0.106763	0.10055		0.115119	0.088551		0.0269855	0.0152116		0.439433
H3_27_40 K27me1	0.088703	0.086557	0.169086	0.066929	0.106763	0.10055		0.114782	0.091414		0.0271591	0.0123732		0.477397
H3_27_40 K27me2	0.032074	0.032187	0.02852	0.027961	0.042489	0.025135		0.030927	0.0318617		0.00120394	0.00537593		0.873513
H3_27_40 K36me2	0.130654	0.137172	0.077433	0.144472	0.094192	0.116501		0.115086	0.118388		0.0189205	0.0145452		0.896641
H3_27_40 K27me3	0.0026	0.00699	0.002532	0.002474	0.006514	0.002437		0.00404067	0.00380833		0.0014748	0.00135288		0.913176
H3_27_40 K36me3	0.050441	0.054614	0.039836	0.061872	0.06592	0.04747		0.048297	0.0584207		0.00439867	0.00559864		0.228122
H3_27_40 K27me2K36me1	0.032899	0.021162	0.010524	0.013095	0.022331	0.018534		0.0215283	0.0179867		0.0064617	0.00268021		0.639292
H3_27_40 K27me1K36me2	0.280315	0.213533	0.194454	0.279096	0.247706	0.267689		0.229434	0.26483		0.0260298	0.00917355		0.268938
H3_27_40 K27me1K36me1	0.067879	0.082317	0.141246	0.078017	0.093826	0.094965		0.0971473	0.088936		0.0224398	0.00546939		0.740156
H3_27_40 K27me3K36me1	0.004212	0.088331	0.004938	0.063453	0.018608	0.062406		0.0324937	0.0481557		0.0279195	0.0147769		0.646035
H3_27_40 K27me1K36me3	0.021952	0.016903	0.016607	0.02158	0.025947	0.01888		0.0184873	0.0221357		0.00173444	0.0020589		0.246828
H3_27_40 K27me2K36me2	0.117415	0.084451	0.059334	0.08848	0.069389	0.0557		0.0870667	0.0711897		0.0168175	0.00950551		0.457311
H3_27_40 K27me3K36me2	0.009263	0.007852	0.005108	0.007234	0.00706	0.003849		0.00740767	0.00604767		0.00121985	0.00110048		0.454308
H3_27_40 K27ac	0.003748	0.002571	0.0057	0.005823	0.00244	0.004192		0.00400633	0.00415167		0.000912453	0.000976796		0.918655
KSAPSTGGVKKPHR(H33_27_40)
H33_27_40 unmod	0.057235	0.054063	0.081114	0.061648	0.067869	0.081989		0.0641373	0.070502		0.00853758	0.00601771		0.575214
H33_27_40 K36me1	0.038159	0.034311	0.110295	0.017541	0.072938	0.066281		0.0609217	0.0522533		0.0247116	0.0174622		0.788741
H33_27_40 K27me1	0.08355	0.154222	0.125618	0.022114	0.065338	0.059484		0.12113	0.0489787		0.0205243	0.0135382		0.0426217
H33_27_40 K27me2	0.02664	0.018479	0.020691	0.02409	0.030771	0.028926		0.0219367	0.027929		0.00243682	0.00199202		0.129656
H33_27_40 K36me2	0.144755	0.149177	0.115805	0.15495	0.137456	0.185957		0.136579	0.159454		0.0104651	0.014181		0.264095
H33_27_40 K27me3	0.004475	0	0.00434	0.00338	0.004529	0.005263		0.00293833	0.00439067		0.00146968	0.000547958		0.406889
H33_27_40 K36me3	0.074665	0.06038	0.050499	0.056516	0.067777	0.082292		0.061848	0.0688617		0.00701463	0.00746063		0.531033
H33_27_40 K27me2K36me1	0.019981	0.032598	0.014458	0.019497	0.015993	0.012177		0.0223457	0.015889		0.00536838	0.00211374		0.32576
H33_27_40 K27me1K36me2	0.264185	0.299394	0.293616	0.294189	0.322372	0.257798		0.285732	0.291453		0.0109017	0.018691		0.804528
H33_27_40 K27me1K36me1	0.129203	0.144766	0.082702	0.217192	0.074984	0.085078		0.11889	0.125751		0.0186436	0.0458131		0.896379
H33_27_40 K27me3K36me1	0.004137	0.004799	0.003634	0.004172	0.007119	0.00443		0.00419	0.00524033		0.000337349	0.000942281		0.353195
H33_27_40 K27me1K36me3	0.022545	0.047809	0.037084	0.031266	0.040844	0.027682		0.0358127	0.033264		0.00732074	0.00392868		0.77433
H33_27_40 K27me2K36me2	0.125194	0	0.049062	0.085896	0.086817	0.094375		0.0580853	0.0890293		0.0364209	0.00268602		0.444538
H33_27_40 K27me3K36me2	0	0	0.005986	0	0	0		0.00199533	0		0.00199533	0		0.373901
H33_27_40 K27ac	0.005278	0	0.005096	0.007551	0.00519	0.00827		0.003458	0.00700367		0.0017298	0.000930283		0.145348
YQKSTELLIR(H3_54_63)
H3_54_63 unmod	0.989373	0.993005	0.994222	0.987397	0.992158	0.992515		0.9922	0.99069		0.0014565	0.00164972		0.530322
H3_54_63 K56me1	0.001077	0.001287	0.000223	0.004379	0.000661	0.001953		0.000862333	0.002331		0.000325364	0.00108981		0.266163
H3_54_63 K56me2	0.002456	0.002389	0.005287	0.003288	0.002338	0.003047		0.00337733	0.002891		0.000955029	0.000285118		0.651122
H3_54_63 K56me3	0.000289	0.000713	0	0	0.000544	0		0.000334	0.000181333		0.000207052	0.000181333		0.608662
H3_54_63 K56ac	0.006804	0.002606	0.000268	0.004936	0.0043	0.002485		0.003226	0.003907		0.00191208	0.000734322		0.75622
EIAQDFKTDLR(H3_73_83)
H3_73_83 unmod	0.841375	0.853894	0.798636	0.818385	0.804069	0.857785		0.831302	0.826746		0.0167279	0.0160602		0.853843
H3_73_83 K79me1	0.121028	0.105993	0.128032	0.117883	0.122864	0.108144		0.118351	0.116297		0.00650139	0.00432266		0.805478
H3_73_83 K79me2	0.031372	0.033937	0.063621	0.040298	0.062732	0.026823		0.0429767	0.0432843		0.0103487	0.010473		0.984329
H3_73_83 K79me3	0.003132	0	0.008774	0.002189	0.006191	0.002658		0.00396867	0.00367933		0.00256715	0.00126311		0.924315
H3_73_83 K79ac	0.003093	0.006176	0.000937	0.021245	0.004144	0.00459		0.003402	0.009993		0.00152024	0.00562747		0.321388
VTIMPKDIQLAR(H3_117_128)
H3_117_128 unmod	1	0.999731	0.999419	0.999654	0.999451	0.999867		0.999717	0.999657		0.000167873	0.0001201		0.788043
H3_117_128 K122ac	0	0.000269	0.000581	0.000346	0.000549	0.000133		0.000283333	0.000342667		0.000167873	0.0001201		0.788043
GKGGKGLGKGGAKR(H4_4_17)
H4_4_17 unmod	0.354437	0.480866	0.530823	0.385514	0.386474	0.396322		0.455375	0.389437		0.0524892	0.0034538		0.278283
H4_4_17 K5ac	0.011523	0.005989	0.000549	0.019449	0.016012	0.019269		0.00602033	0.0182433		0.00316796	0.00111688		0.021988
H4_4_17 K8ac	0.047892	0.03988	0.041914	0.039953	0.051598	0.066994		0.0432287	0.0528483		0.00240446	0.00783106		0.305417
H4_4_17 K12ac	0.04371	0.031222	0.020963	0.053068	0.031925	0.084041		0.031965	0.0563447		0.00657699	0.0151335		0.213612
H4_4_17 K16ac	0.262514	0.306266	0.273965	0.263337	0.293217	0.225094		0.280915	0.260549		0.0130994	0.0197147		0.438083
H4_4_17 K5acK8ac	0.004393	0.00292	0.004188	0.004562	0.004046	0.003928		0.00383367	0.00417867		0.00046065	0.00019467		0.528215
H4_4_17 K5acK12ac	0.005947	0.002946	0.00453	0.006248	0.004736	0.0056		0.00447433	0.005528		0.000866761	0.000437959		0.338942
H4_4_17 K5acK16ac	0.011707	0.006077	0.003302	0.009826	0.012101	0.012001		0.00702867	0.0113093		0.00247253	0.000742228		0.172619
H4_4_17 K8acK12ac	0.013291	0.006747	0.00939	0.012323	0.007067	0.011569		0.00980933	0.0103197		0.00190069	0.00164083		0.848866
H4_4_17 K8acK16ac	0.069721	0.039211	0.03294	0.056429	0.0538	0.046343		0.0472907	0.0521907		0.0113603	0.00302072		0.698193
H4_4_17 K12acK16ac	0.094906	0.052599	0.047463	0.091404	0.072946	0.074177		0.0649893	0.079509		0.0150316	0.00595811		0.419965
H4_4_17 K5acK8acK12ac	0.002763	0.001967	0.003131	0.004832	0.003474	0.004631		0.00262033	0.00431233		0.000343506	0.000423164		0.0360675
H4_4_17 K5acK8acK16ac	0.011645	0.003097	0.004819	0.009208	0.011571	0.008424		0.00652033	0.00973433		0.00261011	0.00094581		0.311405
H4_4_17 K5acK12acK16ac	0.010787	0.003659	0.003597	0.008249	0.010429	0.007817		0.00601433	0.00883167		0.0023864	0.000808344		0.326112
H4_4_17 K8acK12acK16ac	0.043231	0.013219	0.01448	0.028029	0.032226	0.026435		0.0236433	0.0288967		0.0098006	0.00172709		0.625505
H4_4_17 K5acK8acK12acK16ac	0.011533	0.003336	0.003945	0.007568	0.008377	0.007354		0.00627133	0.00776633		0.0026367	0.00031152		0.603445
KVLR(H4_20_23)
H4_20_23 unmod	0.147076	0	0.17337	0.145419	0.10895	0.181834		0.106815	0.145401		0.0539444	0.0210398		0.541627
H4_20_23 K20me1	0.04	0.045128	0.223402	0.134465	0.135068	0.159722		0.102843	0.143085		0.0602975	0.00832032		0.544673
H4_20_23 K20me2	0.775877	0.926574	0.556157	0.691111	0.730356	0.632848		0.752869	0.684772		0.107547	0.028326		0.573432
H4_20_23 K20me3	0.037047	0.028298	0.046751	0.029005	0.025626	0.025596		0.0373653	0.0267423		0.0053293	0.00113137		0.122976
H4_20_23 K20ac	0	0	0.000321	0	0	0		0.000107	0		0.000107	0		0.373901
KSAGAAKR(H14_25_32)
H14_25_32 unmod	0.167383	0.248638	0.177237	0.211002	0.168828	0.224196		0.197753	0.201342		0.0256012	0.0166972		0.912177
H14_25_32 K25me1	0.120798	0.079257	0.327398	0.061007	0.042765	0.064515		0.175818	0.0560957		0.076733	0.00674182		0.195093
H14_25_32 K25me2	0	0	0	0	0	0		0	0		0	0		#DIV/0!
H14_25_32 K25me3	0	0	0	0	0	0		0	0		0	0		#DIV/0!
H14_25_32 K25ac	0.193471	0.126161	0.168327	0.244337	0.203541	0.27168		0.162653	0.239853		0.0196367	0.0197974		0.0504052
H14_25_32 K31ac	0.515293	0.543403	0.321507	0.478109	0.58117	0.435358		0.460068	0.498212		0.0697539	0.0432758		0.666327
H14_25_32 S26ac	0.000274	0.000574	0.001476	0.0045	0.001402	0.002798		0.000774667	0.0029		0.000361202	0.000895769		0.0926034
H14_25_32 S26ph	0.002782	0.001967	0.004056	0.001045	0.002294	0.001453		0.002935	0.00159733		0.000607875	0.000367707		0.132839
KASGPPVSELITKAVAASKER(H12_33_53)
H12_33_53 unmod	0.739236	0.640341	0.631441	0.692387	0.687602	0.650203		0.670339	0.676731		0.034544	0.0133356		0.871344
H12_33_53 K33me1	0.237705	0.25292	0.355979	0.297527	0.284863	0.309974		0.282201	0.297455		0.0371494	0.00724901		0.707563
H12_33_53 K33me2	0.00408	0.095059	0.000697	0.004817	0.004851	0.032495		0.0332787	0.0140543		0.0309056	0.00922034		0.583219
H12_33_53 K33me3	0	4.9e-05	0.000165	0	0.000135	0		7.13333e-05	4.5e-05		4.89228e-05	4.5e-05		0.71221
H12_33_53 K33ac	0.001201	0.001127	0.00214	0.002205	0.007646	0.001418		0.00148933	0.00375633		0.000326034	0.00195806		0.317151
H12_33_53 S40ac	0.017778	0.010504	0.009578	0.003065	0.014903	0.005909		0.01262	0.007959		0.00259282	0.00356775		0.350193
KATGPPVSELITKAVAASKER(H15_36_56)
H15_36_56 unmod	0.237843	0.279124	0.350602	0.291602	0.289319	0.315439		0.28919	0.298787		0.0329375	0.00835221		0.791625
H15_36_56 K36me1	8.5e-05	0	0.01644	0.000738	0.002696	0		0.00550833	0.00114467		0.00546589	0.000804392		0.473809
H15_36_56 K36me2	0.000494	0.000475	0.000955	0.003132	0.001168	0.000585		0.000641333	0.00162833		0.000156929	0.00077044		0.277698
H15_36_56 K36me3	0.010682	0.002846	0.002108	0.003381	0	0.008458		0.005212	0.00394633		0.00274328	0.00245792		0.748435
H15_36_56 K36ac	0.739667	0.706683	0.621904	0.678598	0.698358	0.661666		0.689418	0.679541		0.0350742	0.0106025		0.800829
H15_36_56 S43ac	0.01123	0.010872	0.007991	0.02255	0.008459	0.013852		0.010031	0.0149537		0.00102522	0.00410485		0.309303
unmod(H1_1_35)
H1_1_35 H12.SETAPAAPAAAPPAEKAPVKKKAAKKAGGTPR	0.087875	0.034684	0.059053	0.148284	0.166939	0.292873		0.0605373	0.202699		0.0153728	0.0454076		0.0413306
H1_1_35 H13.SETAPLAPTIPAPAEKTPVKKKAKKAGATAGKR	0.427151	0.528082	0.666649	0.786467	0.51531	0.488576		0.540627	0.596784		0.0694211	0.0951548		0.658405
H1_1_35 H14.SETAPAAPAAPAPAEKTPVKKKAR	0	0.050949	0	0	0	0		0.016983	0		0.016983	0		0.373901
H1_1_35 H15.SETAPAETATPAPVEKSPAKKKATKKAAGAGAAKR	0.484974	0.386286	0.274298	0.065249	0.317751	0.218552		0.381853	0.200517		0.0608573	0.0734467		0.130071
unmod(H1_54_81)
H1_54_81 H11.GGVSLAALKKALAAAGYDVEKNNSR	0.029794	0.006582	0	0.029769	0.007088	0.010753		0.0121253	0.01587		0.00903635	0.00702957		0.760005
H1_54_81 H1v234.SGVSLAALKKALAAAGYDVEKNNSR	0.645527	0.646684	0.654304	0.619418	0.738533	0.653568		0.648838	0.670506		0.00275317	0.0354132		0.574802
H1_54_81 H15.NGLSLAALKKALAAGGYDVEKNNSR	0.314034	0.346735	0.305099	0.310461	0.254379	0.314824		0.321956	0.293221		0.0126551	0.019462		0.283486
H1_54_81 H1T.VGMSLVALKKALAAAGYDVEKNNSR	0.010645	0	0.040597	0.040352	0	0.020856		0.0170807	0.0204027		0.0121531	0.0116508		0.853199
KGNYAER(H2A1_36_42)
H2A1_36_42 unmod	0.999098	1	0.989215	0.998486	0.998021	0.998914		0.996104	0.998474		0.00345449	0.000257861		0.531564
H2A1_36_42 K36ac	0	0	0.000119	0	0	0		3.96667e-05	0		3.96667e-05	0		0.373901
H2A1_36_42 Y39ac	0.000902	0	0.010666	0.001514	0.001979	0.001086		0.003856	0.00152633		0.00341494	0.000257861		0.533675
KGNYSER(H2A3_36_42)
H2A3_36_42 unmod	0.993732	0.997919	0.992555	0.99923	0.997436	0.996546		0.994735	0.997737		0.00162769	0.000789317		0.172353
H2A3_36_42 K36ac	0	0	0.000711	0	0	0		0.000237	0		0.000237	0		0.373901
H2A3_36_42 Y39ac	0.006268	0.002081	0.006734	0.00077	0.002564	0.003454		0.00502767	0.00226267		0.00147946	0.000789317		0.174508
KGHYAER(H2AX_36_42)
H2AX_36_42 unmod	1	1	0.976964	0.996023	0.996482	1		0.992321	0.997502		0.00767867	0.00125617		0.541976
H2AX_36_42 K36ac	0	0	0	0	0.003518	0		0	0.00117267		0	0.00117267		0.373901
H2AX_36_42 Y39ac	0	0	0.023036	0.003977	0	0		0.00767867	0.00132567		0.00767867	0.00132567		0.460663
GKQGGKAR(H2A1_4_11)
H2A1_4_11 unmod	0.756914	0.814861	0.794913	0.785234	0.814519	0.75604		0.788896	0.785264		0.0169962	0.0168814		0.88684
H2A1_4_11 K5ac	0.079283	0.072328	0.065153	0.047606	0.051253	0.059096		0.0722547	0.0526517		0.00407914	0.0033898		0.0209078
H2A1_4_11 K9ac	0.138572	0.101755	0.116339	0.156408	0.122394	0.16685		0.118889	0.148551		0.0107043	0.0134212		0.159085
H2A1_4_11 K5acK9ac	0.006959	0.005199	0.006361	0.005884	0.00642	0.007481		0.006173	0.006595		0.000516691	0.000469244		0.578057
H2A1_4_11 K9me1	0.005759	0.001352	0.005968	0.002419	0.001824	0.00247		0.00435967	0.00223767		0.00150504	0.000207357		0.235007
H2A1_4_11 K5me1	0.012513	0.004505	0.011266	0.00245	0.003589	0.008063		0.009428	0.00470067		0.00248768	0.00171302		0.192608
GKQGGKVR(H2AJ_4_11)
H2AJ_4_11 unmod	0.086224	0.039714	0.103041	0.043819	0.042655	0.051791		0.0763263	0.0460883		0.0189389	0.00287106		0.189577
H2AJ_4_11 K5ac	0.002002	0.002761	0.003345	0.002584	0.00197	0.003317		0.00270267	0.00262367		0.000388786	0.000389351		0.892777
H2AJ_4_11 K9ac	0.019372	0.002772	0.011793	0.005895	0.003876	0.006393		0.0113123	0.005388		0.00479803	0.000769547		0.289759
H2AJ_4_11 K5acK9ac	0.80249	0.910501	0.70038	0.892292	0.879694	0.877137		0.804457	0.883041		0.0606647	0.00468403		0.266094
H2AJ_4_11 K9me1	0.027491	0.018848	0.053731	0.016475	0.028761	0.020907		0.0333567	0.0220477		0.0104883	0.00359223		0.365366
H2AJ_4_11 K5me1	0.062421	0.025404	0.127711	0.038935	0.043043	0.040456		0.0718453	0.0408113		0.029907	0.00119911		0.358371
GKTGGKAR(H2AX_4_11)								#DIV/0!	#DIV/0!		#DIV/0!	#DIV/0!		#DIV/0!
H2AX_4_11 unmod	0.68	0.627254	0.570899	0.556812	0.713451	0.641885		0.626051	0.637383		0.0315005	0.0452738		0.84725
H2AX_4_11 K5ac	0.116415	0.079529	0.097475	0.10311	0.088271	0.109514		0.0978063	0.100298		0.0106494	0.00629141		0.85016
H2AX_4_11 K9ac	0.042995	0.06029	0.125056	0.175398	0.043048	0.042797		0.0761137	0.087081		0.0249753	0.0441586		0.839423
H2AX_4_11 K5acK9ac	0	0	0	0.002054	0.001733	0.002267		0	0.002018		0	0.0001552		0.000201882
H2AX_4_11 K9me1	0.053739	0.050495	0.072346	0.063573	0.063921	0.057991		0.05886	0.0618283		0.00680772	0.00192129		0.696311
H2AX_4_11 K5me1	0.106851	0.182432	0.134223	0.099053	0.089576	0.145545		0.141169	0.111391		0.022093	0.0172946		0.348379
SGRGKQGGKAR(H2A1_1_11)
H2A1_1_11 unmod	0.016514	0.026049	0.912331	0.030428	0.040161	0.017697		0.318298	0.0294287		0.297029	0.00650402		0.385961
H2A1_1_11 S1ac	0.009396	0.018603	0.01229	0.038587	0.021477	0.013017		0.0134297	0.0243603		0.00271823	0.00752089		0.243458
H2A1_1_11 K5ac	0.974091	0.955347	0.075379	0.930984	0.938362	0.969286		0.668272	0.946211		0.296496	0.0117326		0.401955
AGGKAGKDSGKAKAKAVSR(H2AV_1_19)
H2AV_1_19 unmod	0.77773	0	0.877701	0.840719	0.835417	0.693002		0.55181	0.789713		0.27741	0.0483796		0.445775
H2AV_1_19 K4ac	0.047973	0.2287	0.026584	0.035269	0.036299	0.030139		0.101086	0.0339023		0.0641052	0.00190501		0.353967
H2AV_1_19 K7ac	0.047973	0.2287	0.026584	0.035269	0.036299	0.030139		0.101086	0.0339023		0.0641052	0.00190501		0.353967
H2AV_1_19 K11ac	0.047973	0.2287	0.026584	0.035269	0.036299	0.030139		0.101086	0.0339023		0.0641052	0.00190501		0.353967
H2AV_1_19 K15ac	0.047973	0.2287	0.026584	0.035269	0.036299	0.030139		0.101086	0.0339023		0.0641052	0.00190501		0.353967
H2AV_1_19 K4acK7ac	0.00352	0.0142	0.002021	0.002399	0.003231	0.001745		0.00658033	0.00245833		0.00383433	0.000429996		0.345558
H2AV_1_19 K4acK11ac	0.00352	0.0142	0.002021	0.002399	0.003231	0.001745		0.00658033	0.00245833		0.00383433	0.000429996		0.345558
H2AV_1_19 K4acK15ac	0.00352	0.0142	0.002021	0.002399	0.003231	0.001745		0.00658033	0.00245833		0.00383433	0.000429996		0.345558
H2AV_1_19 K7acK11ac	0.00352	0.0142	0.002021	0.002399	0.003231	0.001745		0.00658033	0.00245833		0.00383433	0.000429996		0.345558
H2AV_1_19 K7acK15ac	0.00352	0.0142	0.002021	0.002399	0.003231	0.001745		0.00658033	0.00245833		0.00383433	0.000429996		0.345558
H2AV_1_19 K11acK15ac	0.00352	0.0142	0.002021	0.002399	0.003231	0.001745		0.00658033	0.00245833		0.00383433	0.000429996		0.345558
H2AV_1_19 K7acK11acK15ac	0.002315	0	0.00096	0.000952	0	0.00018		0.00109167	0.000377333		0.000671518	0.000291994		0.384537
H2AV_1_19 K4acK11acK15ac	0.002315	0	0.00096	0.000952	0	0.00018		0.00109167	0.000377333		0.000671518	0.000291994		0.384537
H2AV_1_19 K4acK7acK15ac	0.002315	0	0.00096	0.000952	0	0.00018		0.00109167	0.000377333		0.000671518	0.000291994		0.384537
H2AV_1_19 K4acK7acK11ac	0.002315	0	0.00096	0.000952	0	0.00018		0.00109167	0.000377333		0.000671518	0.000291994		0.384537
H2AV_1_19 K4acK7acK11acK15ac	0	0	0	0	0	0.175251		0	0.058417		0	0.058417		0.373901
AGGKAGKDSGKAKTKAVSR(H2AZ_1_19)
H2AZ_1_19 unmod	0.765506	0.880231	0.857618	0.781602	0.813654	0.876459		0.834452	0.823905		0.0350854	0.0278584		0.825449
H2AZ_1_19 K4ac	0.04085	0.022785	0.027481	0.03909	0.031791	0.024297		0.030372	0.031726		0.00541155	0.00427049		0.853862
H2AZ_1_19 K7ac	0.04085	0.022785	0.027481	0.03909	0.031791	0.024297		0.030372	0.031726		0.00541155	0.00427049		0.853862
H2AZ_1_19 K11ac	0.04085	0.022785	0.027481	0.03909	0.031791	0.024297		0.030372	0.031726		0.00541155	0.00427049		0.853862
H2AZ_1_19 K15ac	0.04085	0.022785	0.027481	0.03909	0.031791	0.024297		0.030372	0.031726		0.00541155	0.00427049		0.853862
H2AZ_1_19 K4acK7ac	0.009218	0.003554	0.003804	0.00867	0.008121	0.004045		0.00552533	0.00694533		0.00184774	0.0014588		0.578922
H2AZ_1_19 K4acK11ac	0.009218	0.003554	0.003804	0.00867	0.008121	0.004045		0.00552533	0.00694533		0.00184774	0.0014588		0.578922
H2AZ_1_19 K4acK15ac	0.009218	0.003554	0.003804	0.00867	0.008121	0.004045		0.00552533	0.00694533		0.00184774	0.0014588		0.578922
H2AZ_1_19 K7acK11ac	0.009218	0.003554	0.003804	0.00867	0.008121	0.004045		0.00552533	0.00694533		0.00184774	0.0014588		0.578922
H2AZ_1_19 K7acK15ac	0.009218	0.003554	0.003804	0.00867	0.008121	0.004045		0.00552533	0.00694533		0.00184774	0.0014588		0.578922
H2AZ_1_19 K11acK15ac	0.009218	0.003554	0.003804	0.00867	0.008121	0.004045		0.00552533	0.00694533		0.00184774	0.0014588		0.578922
H2AZ_1_19 K7acK11acK15ac	0.003946	0.001341	0.002409	0.002505	0.002202	0.000521		0.00256533	0.00174267		0.00075605	0.000617064		0.446695
H2AZ_1_19 K4acK11acK15ac	0.003946	0.001341	0.002409	0.002505	0.002202	0.000521		0.00256533	0.00174267		0.00075605	0.000617064		0.446695
H2AZ_1_19 K4acK7acK15ac	0.003946	0.001341	0.002409	0.002505	0.002202	0.000521		0.00256533	0.00174267		0.00075605	0.000617064		0.446695
H2AZ_1_19 K4acK7acK11ac	0.003946	0.001341	0.002409	0.002505	0.002202	0.000521		0.00256533	0.00174267		0.00075605	0.000617064		0.446695
H2AZ_1_19 K4acK7acK11acK15ac	0	0.001938	0	0	0.00165	0		0.000646	0.00055		0.000646	0.00055		0.915362
AKAKTR(H2A1_12_17)
H2A1_12_17 unmod	0.3566	0.44862	0.175882	0.455345	0.363087	0.379221		0.327034	0.399218		0.0801085	0.0284475		0.443644
H2A1_12_17 K13ac	0.106486	0.126963	0.027559	0.120519	0.128367	0.184799		0.0870027	0.144562		0.030304	0.0202458		0.189403
H2A1_12_17 K15ac	0.206084	0.174383	0.072047	0.224959	0.219141	0.219765		0.150838	0.221288		0.0404444	0.00184415		0.15682
H2A1_12_17 K15me1	0.011178	0.012577	0.008864	0.003852	0.007099	0.006451		0.010873	0.00580067		0.00108265	0.000992128		0.0259563
H2A1_12_17 K13me1	0.070653	0.068478	0.044735	0.021712	0.052396	0.030019		0.0612887	0.034709		0.00830061	0.00916286		0.0979997
H2A1_12_17 T16ac	0.005884	0.007802	0.003093	0.017709	0.010986	0.012687		0.005593	0.013794		0.00136714	0.00201815		0.0281909
H2A1_12_17 K13ub	0.061162	0.041719	0.288845	0.053203	0.078701	0.075553		0.130575	0.0691523		0.0793336	0.00802628		0.484091
H2A1_12_17 K15ub	0.181954	0.119458	0.378974	0.102701	0.140223	0.091505		0.226795	0.111476		0.0781989	0.0147322		0.220873
AKAKSR(H2A3_12_17)
H2A3_12_17 unmod	0.463261	0.400372	0.357501	0.428971	0.486022	0.511901		0.407045	0.475631		0.030712	0.0244971		0.155768
H2A3_12_17 K13ac	0.000622	0.000323	0.000305	0.000627	0.000887	0.00053		0.000416667	0.000681333		0.000102798	0.000106578		0.148402
H2A3_12_17 K15ac	0.001162	0.000738	0.001162	0.001189	0.001144	0.000962		0.00102067	0.00109833		0.000141333	6.93934e-05		0.647671
H2A3_12_17 K15me1	0.274341	0.261865	0.244468	0.259628	0.240635	0.254113		0.260225	0.251459		0.00866251	0.00564115		0.444206
H2A3_12_17 K13me1	0.254178	0.334176	0.386798	0.305762	0.267175	0.225721		0.325051	0.266219		0.038555	0.0231108		0.260735
H2A3_12_17 S16ac	0.00346	0.001199	0.003281	0.001508	0.002935	0.003427		0.00264667	0.00262333		0.000725675	0.000575469		0.981107
H2A3_12_17 K13ub	0.000844	0.000424	0.002811	0.001409	0.000485	0.000908		0.00135967	0.000934		0.000735726	0.000267052		0.615439
H2A3_12_17 K15ub	0.002132	0.000903	0.003674	0.000906	0.000718	0.002438		0.00223633	0.001354		0.000801618	0.00054471		0.414112
DNKKTR(H2A1_72_77)
H2A1_72_77 unmod	0.996192	0.994288	1	0.995546	0.996342	0.99665		0.996827	0.996179		0.00167917	0.000328912		0.724415
H2A1_72_77 K74ac	0.003808	0.005712	0	0.004454	0.003658	0.00335		0.00317333	0.00382067		0.00167917	0.000328912		0.724415
unmod(H2A_1_88)
H2A_1_88 H2A14s.HLQLAIR	0.974466	0.95816	0.958046	0.981213	0.947086	0.980548		0.963557	0.969616		0.00545443	0.0112665		0.653694
H2A_1_88 H2AZ.AGGKAGKDSGKAKTKAVSR	0.015002	0.027622	0.033785	0.004427	0.03422	0.00698		0.0254697	0.015209		0.00552795	0.00953403		0.404539
H2A_1_88 H2AY.SAKAGVIFPVGR	0.004224	0.006741	0.005508	0.004524	0.007759	0.004053		0.005491	0.00544533		0.000726645	0.0011648		0.975058
H2A_1_88 H2AX.GKTGGKAR	0.006309	0.007477	0.002662	0.009836	0.010936	0.008419		0.00548267	0.00973033		0.00145008	0.000728514		0.0589536
LAHYNKR(H2B1B_80_86)
H2B1B_80_86 unmod	0.999597	0.999941	0.999786	0.999322	0.999212	0.999958		0.999775	0.999497		9.94658e-05	0.000232512		0.334388
H2B1B_80_86 Y83ac	0.000403	5.9e-05	0.000214	0.000678	0.000788	4.2e-05		0.000225333	0.000502667		9.94658e-05	0.000232512		0.334388
LAHYSKR(H2B1A_81_87)
H2B1A_81_87 unmod	0.070192	0.160467	0	0.125924	0.084832	0.206186		0.0768863	0.138981		0.0464436	0.035635		0.348614
H2B1A_81_87 K86ac	0.929808	0.839533	1	0.874076	0.915168	0.793814		0.923114	0.861019		0.0464436	0.035635		0.348614
unmod(H2B_1_29)
H2B_1_29 1C.PEPAKSAPAPKKGSKKAVTKAQKKDGKKR	0.351904	0.445028	0.464965	0.423299	0.44826	0.523224		0.420632	0.464928		0.0348428	0.0300256		0.390062
H2B_1_29 1H.PDPAKSAPAPKKGSKKAVTKAQKKDGKKR	0.186158	0.226646	0.243007	0.198096	0.205166	0.172247		0.218604	0.191836		0.0168964	0.010005		0.244523
H2B_1_29 2F.PDPAKSAPAPKKGSKKAVTKVQKKDGKKR	0.104016	0.095782	0.102764	0.090705	0.092736	0.071705		0.100854	0.0850487		0.00256162	0.00669754		0.0922248
H2B_1_29 1B.PEPSKSAPAPKKGSKKAITKAQKKDGKKR	0.019754	0.003761	0.002254	0.006048	0.001944	0.007926		0.00858967	0.005306		0.00559909	0.00176626		0.605794
H2B_1_29 1N.PEPSKSAPAPKKGSKKAVTKAQKKDGKKR	0.091191	0.034217	0.041293	0.025665	0.057227	0.036719		0.055567	0.0398703		0.0179287	0.00924641		0.479959
H2B_1_29 1D.PEPTKSAPAPKKGSKKAVTKAQKKDGKKR	0.148435	0.088299	0.093869	0.104976	0.121107	0.105964		0.110201	0.110682		0.0191845	0.00522013		0.981845
H2B_1_29 1M.PEPVKSAPVPKKGSKKAINKAQKKDGKKR	0.081014	0.054589	0.051848	0.074444	0.033845	0.044318		0.0624837	0.050869		0.00929889	0.012169		0.490454
H2B_1_29 1L.PELAKSAPAPKKGSKKAVTKAQKKDGKKR	0.017528	0.051679	0	0.076768	0.039715	0.037897		0.023069	0.05146		0.0151735	0.0126649		0.224222

## Sheet: NPCs
	Control 1	Control 2	Control 3	SZ 1	SZ 2	SZ 3		Average			STDERR			ttest (2)
	Ratio	Ratio	Ratio	Ratio	Ratio	Ratio		Control	SZ		Control	SZ		p</=0.05
Peptide
TKQTAR(H3_3_8)
H3_3_8 unmod	0.800279	0.846468	0.835501	0.854446	0.841957	0.83837		0.827416	0.844924		0.013933	0.00487214		0.301193
H3_3_8 K4me1	0.199488	0.153532	0.164499	0.145554	0.15788	0.160618		0.172506	0.154684		0.0138573	0.00463292		0.289553
H3_3_8 K4me2	0.000233	0	0	0	0.000163	0.00053		7.76667e-05	0.000231		7.76667e-05	0.00015673		0.430195
H3_3_8 K4me3	0	0	0	0	0	0		0	0		0	0		#DIV/0!
H3_3_8 K4ac	0	0	0	0	0	0.000482		0	0.000160667		0	0.000160667		0.373901
KSTGGKAPR(H3_9_17)
H3_9_17 unmod	0.180602	0.151812	0.153978	0.137058	0.164549	0.161897		0.162131	0.154501		0.00925681	0.0087552		0.581576
H3_9_17 K9me1	0.168633	0.167931	0.165277	0.150196	0.13959	0.12008		0.16728	0.136622		0.00102196	0.00881949		0.0259809
H3_9_17 K9me2	0.185208	0.190182	0.174722	0.170294	0.159163	0.18776		0.183371	0.172406		0.00455649	0.00832249		0.312153
H3_9_17 K9me3	0.133572	0.139291	0.114367	0.127116	0.128244	0.138981		0.129077	0.131447		0.00753785	0.00378105		0.792591
H3_9_17 K9ac	0.009193	0.007898	0.007897	0.007482	0.007464	0.009084		0.00832933	0.00801		0.000431833	0.000537025		0.667171
H3_9_17 K14ac	0.089379	0.081664	0.088884	0.096663	0.099627	0.102436		0.0866423	0.0995753		0.00249326	0.00166672		0.0125227
H3_9_17 K9me1K14ac	0.088349	0.084833	0.100573	0.1136	0.096582	0.082277		0.0912517	0.0974863		0.00476991	0.00905347		0.575259
H3_9_17 K9me2K14ac	0.098327	0.115288	0.120667	0.132026	0.133636	0.127109		0.111427	0.130924		0.0067317	0.00196314		0.0497992
H3_9_17 K9me3K14ac	0.036306	0.051048	0.059269	0.054781	0.057712	0.055695		0.0488743	0.0560627		0.00671735	0.000865847		0.348369
H3_9_17 K9acK14ac	0.010432	0.010054	0.014367	0.010784	0.013434	0.01468		0.0116177	0.012966		0.00137899	0.00114876		0.494286
KQLATKAAR(H3_18_26)
H3_18_26 unmod	0.669084	0.658644	0.607423	0.662861	0.647304	0.671955		0.64505	0.660707		0.0190535	0.00719719		0.484948
H3_18_26 K23me1	0.006573	0.006493	0.006769	0.007479	0.006236	0.005236		0.00661167	0.006317		8.19864e-05	0.000648764		0.675614
H3_18_26 K18me1	0	2.6e-05	2.3e-05	7e-06	1.3e-05	9e-06		1.63333e-05	9.66667e-06		8.21246e-06	1.76383e-06		0.471809
H3_18_26 K18me1K23me1	0.000141	0.00033	0.00027	0.000235	0.00084	0.000328		0.000247	0.000467667		5.57584e-05	0.000188092		0.323602
H3_18_26 K18ac	0.073659	0.075211	0.040884	0.080401	0.068595	0.063725		0.0632513	0.070907		0.0111926	0.0049508		0.565541
H3_18_26 K23ac	0.229525	0.233885	0.330405	0.224262	0.237269	0.238175		0.264605	0.233235		0.0329241	0.00449428		0.398606
H3_18_26 K18acK23ac	0.021018	0.025411	0.014225	0.024754	0.039743	0.020573		0.020218	0.0283567		0.0032538	0.0058197		0.289256
KSAPATGGVKKPHR(H3_27_40)
H3_27_40 unmod	0.05554	0.05032	0.050251	0.052667	0.054839	0.049717		0.052037	0.0524077		0.00175161	0.00148427		0.879568
H3_27_40 K36me1	0.08055	0.101312	0.020891	0.101294	0.109071	0.113872		0.0675843	0.108079		0.0241037	0.00366468		0.172064
H3_27_40 K27me1	0.08055	0.101312	0.090677	0.101294	0.109071	0.113872		0.0908463	0.108079		0.00599407	0.00366468		0.0702297
H3_27_40 K27me2	0.150374	0.098324	0.109402	0.063987	0.104651	0.107752		0.119367	0.09213		0.0158301	0.0140999		0.268214
H3_27_40 K36me2	0.037625	0.042654	0.026567	0.065737	0.053981	0.051751		0.0356153	0.0571563		0.00475138	0.00433836		0.0286228
H3_27_40 K27me3	0.031532	0.024057	0.059147	0.011934	0.02348	0.021774		0.0382453	0.0190627		0.0106713	0.0035982		0.163707
H3_27_40 K36me3	0.097539	0.095332	0.085754	0.093114	0.117877	0.076846		0.092875	0.0959457		0.00361705	0.0119289		0.817546
H3_27_40 K27me2K36me1	0.040821	0.033634	0.038617	0.016707	0.017453	0.036346		0.0376907	0.023502		0.00212578	0.00642561		0.104076
H3_27_40 K27me1K36me2	0.13377	0.191806	0.168768	0.234936	0.17849	0.18676		0.164781	0.200062		0.0168717	0.0175997		0.221423
H3_27_40 K27me1K36me1	0.071404	0.08703	0.064054	0.096657	0.096182	0.086379		0.0741627	0.0930727		0.00677451	0.00334964		0.0666106
H3_27_40 K27me3K36me1	0.095432	0.019601	0.106222	0.013092	0.015353	0.012451		0.0737517	0.013632		0.0272539	0.000880171		0.0921624
H3_27_40 K27me1K36me3	0.038412	0.045727	0.044119	0.039147	0.039807	0.040559		0.0427527	0.0398377		0.00221942	0.000407898		0.266021
H3_27_40 K27me2K36me2	0.071714	0.089764	0.114288	0.0947	0.06734	0.086922		0.091922	0.0829873		0.0123373	0.00813948		0.578129
H3_27_40 K27me3K36me2	0.014737	0.018371	0.021244	0.013143	0.010959	0.013482		0.0181173	0.012528		0.00188269	0.00079058		0.0520519
H3_27_40 K27ac	0	0.000755	0	0.001592	0.001446	0.001517		0.000251667	0.00151833		0.000251667	4.21518e-05		0.00768439
KSAPSTGGVKKPHR(H33_27_40)
H33_27_40 unmod	0.048888	0.073228	0.057136	0.076465	0.08532	0.068227		0.0597507	0.0766707		0.00714694	0.0049354		0.123227
H33_27_40 K36me1	0.030228	0.027151	0.033204	0.019239	0.053245	0.065333		0.0301943	0.045939		0.00174743	0.0137985		0.320896
H33_27_40 K27me1	0.175435	0.061031	0.127165	0.034052	0.055725	0.12884		0.12121	0.0728723		0.0331595	0.0286747		0.332061
H33_27_40 K27me2	0.144694	0.061698	0.065607	0.03325	0.053084	0.055589		0.0906663	0.0473077		0.0270374	0.00706593		0.195717
H33_27_40 K36me2	0.066984	0.077394	0.048728	0.09198	0.102004	0.107736		0.0643687	0.100573		0.00837785	0.00460427		0.0193151
H33_27_40 K27me3	0.014788	0.01253	0.035377	0.006835	0.013191	0.014254		0.0208983	0.0114267		0.00726862	0.00231625		0.282224
H33_27_40 K36me3	0.106794	0.130645	0.122252	0.115021	0.10793	0.12917		0.119897	0.117374		0.00698515	0.00624328		0.800992
H33_27_40 K27me2K36me1	0.015169	0.015992	0.014649	0.016097	0.06394	0.021443		0.01527	0.0338267		0.000390966	0.0151355		0.287567
H33_27_40 K27me1K36me2	0.181454	0.227339	0.207541	0.320913	0.200163	0.184125		0.205445	0.235067		0.0132873	0.043172		0.547764
H33_27_40 K27me1K36me1	0.048884	0.093142	0.074728	0.082157	0.090696	0.065027		0.0722513	0.0792933		0.0128361	0.00754707		0.660919
H33_27_40 K27me3K36me1	0.013939	0.015997	0.028167	0.010761	0.015811	0.01237		0.0193677	0.0129807		0.0044396	0.00148944		0.244296
H33_27_40 K27me1K36me3	0.073552	0.087252	0.067278	0.092551	0.07941	0.059744		0.0760273	0.077235		0.00589733	0.0095328		0.919393
H33_27_40 K27me2K36me2	0.06111	0.0936	0.117736	0.093765	0.079481	0.082198		0.0908153	0.085148		0.0164057	0.00437931		0.755323
H33_27_40 K27me3K36me2	0.015909	0.023	0	0	0	0		0.0129697	0		0.00680024	0		0.129157
H33_27_40 K27ac	0.002172	0	0.00043	0.006914	0	0.005944		0.000867333	0.004286		0.000664038	0.00216122		0.205057
YQKSTELLIR(H3_54_63)
H3_54_63 unmod	0.99599	0.995754	0.997092	0.996274	0.996581	0.990672		0.996279	0.994509		0.000412334	0.00192055		0.418575
H3_54_63 K56me1	0.001695	0.001779	0.001972	0.000743	0.00255	0.007943		0.00181533	0.00374533		8.20007e-05	0.00216268		0.422914
H3_54_63 K56me2	0.000224	0.00078	0	0.002792	0.000619	0.0011		0.000334667	0.00150367		0.000231866	0.000658962		0.169557
H3_54_63 K56me3	0.001985	0.000137	0.000866	0	0	5.2e-05		0.000996	1.73333e-05		0.000537417	1.73333e-05		0.142859
H3_54_63 K56ac	0.000106	0.00155	6.9e-05	0.000191	0.00025	0.000232		0.000575	0.000224333		0.000487617	1.74579e-05		0.51208
EIAQDFKTDLR(H3_73_83)
H3_73_83 unmod	0.839733	0.831575	0.754082	0.821875	0.821113	0.788585		0.808463	0.810524		0.0272925	0.0109719		0.947505
H3_73_83 K79me1	0.093022	0.120689	0.204308	0.139012	0.125285	0.134606		0.13934	0.132968		0.0334516	0.00404643		0.859218
H3_73_83 K79me2	0.063541	0.043611	0.039201	0.036168	0.045696	0.071595		0.0487843	0.051153		0.00748735	0.0105846		0.863923
H3_73_83 K79me3	0	0.000547	0.000399	0.000174	0.00111	0.001685		0.000315333	0.000989667		0.000163353	0.000440318		0.224387
H3_73_83 K79ac	0.003705	0.003579	0.00201	0.00277	0.006797	0.003529		0.003098	0.00436533		0.000545215	0.00123542		0.401121
VTIMPKDIQLAR(H3_117_128)
H3_117_128 unmod	0.998533	0.999597	0.99961	0.999344	1	0.999553		0.999247	0.999632		0.000356853	0.000193481		0.39587
H3_117_128 K122ac	0.001467	0.000403	0.00039	0.000656	0	0.000447		0.000753333	0.000367667		0.000356853	0.000193481		0.39587
GKGGKGLGKGGAKR(H4_4_17)
H4_4_17 unmod	0.479843	0.441313	0.442762	0.438388	0.445727	0.468131		0.454639	0.450749		0.0126088	0.00894566		0.813702
H4_4_17 K5ac	0.016071	0.015782	0.021919	0.022779	0.023691	0.039799		0.017924	0.0287563		0.00199924	0.00552761		0.139138
H4_4_17 K8ac	0.044643	0.037786	0.036602	0.048343	0.043441	0.074112		0.039677	0.0552987		0.00250641	0.00951251		0.187476
H4_4_17 K12ac	0.022759	0.026505	0.030098	0.025915	0.040964	0.036434		0.026454	0.0344377		0.00211874	0.00445747		0.18105
H4_4_17 K16ac	0.312844	0.357777	0.301291	0.271144	0.279767	0.217337		0.323971	0.256083		0.017229	0.0195321		0.0596349
H4_4_17 K5acK8ac	0.003219	0.002896	0.003402	0.003494	0.003398	0.004743		0.00317233	0.00387833		0.000147922	0.000433221		0.19788
H4_4_17 K5acK12ac	0.002616	0.003688	0.004799	0.006459	0.004412	0.006684		0.003701	0.00585167		0.000630211	0.000722758		0.0883492
H4_4_17 K5acK16ac	0.012826	0.010785	0.014041	0.016441	0.017256	0.00811		0.0125507	0.0139357		0.000949954	0.00292232		0.675541
H4_4_17 K8acK12ac	0.01039	0.003886	0.00595	0.004933	0.004142	0.00482		0.006742	0.00463167		0.00191885	0.000246997		0.336668
H4_4_17 K8acK16ac	0.035114	0.037328	0.043748	0.061077	0.046681	0.06112		0.03873	0.0562927		0.00258912	0.00480585		0.0323651
H4_4_17 K12acK16ac	0.039736	0.039239	0.059787	0.060821	0.05365	0.04132		0.046254	0.0519303		0.00676802	0.00569474		0.555965
H4_4_17 K5acK8acK12ac	0.001423	0.001782	0.002784	0.002334	0.002033	0.002192		0.00199633	0.00218633		0.00040724	8.69374e-05		0.671869
H4_4_17 K5acK8acK16ac	0.003991	0.004703	0.006474	0.008856	0.008491	0.008105		0.005056	0.008484		0.000738191	0.000216823		0.0111986
H4_4_17 K5acK12acK16ac	0.00322	0.003688	0.005358	0.008591	0.006357	0.007182		0.00408867	0.00737667		0.000648887	0.000652204		0.0232951
H4_4_17 K8acK12acK16ac	0.00907	0.009512	0.015106	0.015601	0.014117	0.01438		0.0112293	0.0146993		0.00194253	0.000457181		0.157054
H4_4_17 K5acK8acK12acK16ac	0.002234	0.003331	0.005881	0.004823	0.005874	0.005531		0.00381533	0.00540933		0.00108029	0.000309436		0.22904
KVLR(H4_20_23)
H4_20_23 unmod	0.015758	0.029428	0.109942	0.06654	0.054162	0.075276		0.0517093	0.065326		0.0293825	0.00612524		0.673587
H4_20_23 K20me1	0.098765	0.027727	0.164002	0.07691	0.039419	0.110692		0.0968313	0.0756737		0.0393511	0.020584		0.658631
H4_20_23 K20me2	0.844917	0.905062	0.700215	0.818615	0.865166	0.769061		0.816731	0.817614		0.0607903	0.0277476		0.990094
H4_20_23 K20me3	0.040559	0.037734	0.025841	0.037935	0.041253	0.044971		0.0347113	0.0413863		0.00450952	0.00203221		0.248498
H4_20_23 K20ac	0	4.9e-05	0	0	0	0		1.63333e-05	0		1.63333e-05	0		0.373901
KSAGAAKR(H14_25_32)
H14_25_32 unmod	0.760974	0.747785	0.771541	0.771957	0.798531	0.765325		0.7601	0.778604		0.00687168	0.0101456		0.205532
H14_25_32 K25me1	0.03853	0.040949	0.041885	0.042624	0.032849	0.0322		0.0404547	0.035891		0.000999547	0.00337171		0.264169
H14_25_32 K25me2	0	0	0	0	0	0.000467		0	0.000155667		0	0.000155667		0.373901
H14_25_32 K25me3	0	0	0	0	0	0		0	0		0	0		#DIV/0!
H14_25_32 K25ac	0.052193	0.06979	0.076559	0.056417	0.07366	0.075747		0.0661807	0.068608		0.00726168	0.0061252		0.810931
H14_25_32 K31ac	0.145172	0.140171	0.106081	0.128202	0.09368	0.122533		0.130475	0.114805		0.012282	0.0106885		0.390342
H14_25_32 S26ac	0.001019	0.001004	0.000749	0	0.000629	0.000752		0.000924	0.000460333		8.76071e-05	0.000232889		0.135857
H14_25_32 S26ph	0.002111	0.000301	0.003186	0.0008	0.000652	0.002975		0.001866	0.00147567		0.000841789	0.000750883		0.746752
KASGPPVSELITKAVAASKER(H12_33_53)
H12_33_53 unmod	0.590085	0.560791	0.876484	0.566181	0.623424	0.45765		0.675787	0.549085		0.100704	0.0486123		0.320503
H12_33_53 K33me1	0.402708	0.437291	0.119994	0.425842	0.374541	0.53842		0.319998	0.446268		0.100499	0.0483976		0.320894
H12_33_53 K33me2	0.00022	0.000185	0.000339	0.00019	0.000405	0.000173		0.000248	0.000256		4.66083e-05	7.46615e-05		0.931947
H12_33_53 K33me3	3e-05	2.9e-05	8e-06	0	0	4.9e-05		2.23333e-05	1.63333e-05		7.17248e-06	1.63333e-05		0.753515
H12_33_53 K33ac	0.006798	0.000749	0.002756	0.002531	0.001319	0.002456		0.00343433	0.002102		0.00177883	0.000392098		0.505056
H12_33_53 S40ac	0.00016	0.000954	0.000419	0.005256	0.000311	0.001251		0.000511	0.00227267		0.000233778	0.00151615		0.314823
KATGPPVSELITKAVAASKER(H15_36_56)
H15_36_56 unmod	0.404151	0.435751	0.119459	0.42714	0.373181	0.538257		0.319787	0.446193		0.100579	0.0485962		0.321039
H15_36_56 K36me1	0.000359	0.000695	0.000193	0.000449	0.000703	0.000905		0.000415667	0.000685667		0.000147659	0.000131921		0.244393
H15_36_56 K36me2	6.4e-05	6.4e-05	0	1.3e-05	5.3e-05	0		4.26667e-05	2.2e-05		2.13333e-05	1.59478e-05		0.481123
H15_36_56 K36me3	0	0.000322	4.9e-05	0.000236	0.000233	8.5e-05		0.000123667	0.000184667		0.00010017	4.98409e-05		0.614589
H15_36_56 K36ac	0.592167	0.558816	0.87258	0.567816	0.62116	0.457512		0.674521	0.548829		0.0994964	0.0481855		0.319043
H15_36_56 S43ac	0.003259	0.004351	0.007719	0.004345	0.004669	0.003241		0.00510967	0.004085		0.00134221	0.000432241		0.507675
unmod(H1_1_35)
H1_1_35 H12.SETAPAAPAAAPPAEKAPVKKKAAKKAGGTPR	0.141969	0.155187	0.532251	0.203137	0.147649	0.171551		0.276469	0.174112		0.127948	0.0160691		0.471769
H1_1_35 H13.SETAPLAPTIPAPAEKTPVKKKAKKAGATAGKR	0.108049	0.097518	0.170702	0.092203	0.195467	0.182128		0.125423	0.156599		0.0228427	0.0324276		0.475824
H1_1_35 H14.SETAPAAPAAPAPAEKTPVKKKAR	0.024876	0.004451	0.076292	0.000708	0.018932	0		0.0352063	0.00654667		0.0213722	0.00619604		0.267224
H1_1_35 H15.SETAPAETATPAPVEKSPAKKKATKKAAGAGAAKR	0.725106	0.742844	0.220755	0.703953	0.637952	0.646322		0.562902	0.662742		0.17115	0.0207465		0.593561
unmod(H1_54_81)
H1_54_81 H11.GGVSLAALKKALAAAGYDVEKNNSR	0.001023	0.001747	0.000737	0.000885	0.000704	0		0.001169	0.000529667		0.000300562	0.000269938		0.188686
H1_54_81 H1v234.SGVSLAALKKALAAAGYDVEKNNSR	0.424068	0.350525	0.798318	0.567553	0.367996	0.342605		0.524304	0.426051		0.138642	0.0711295		0.562574
H1_54_81 H15.NGLSLAALKKALAAGGYDVEKNNSR	0.574554	0.647533	0.174813	0.431399	0.631034	0.657375		0.465633	0.573269		0.146928	0.0713416		0.545902
H1_54_81 H1T.VGMSLVALKKALAAAGYDVEKNNSR	0.000355	0.000195	0.026132	0.000162	0.000266	2e-05		0.008894	0.000149333		0.00861912	7.12959e-05		0.367708
KGNYAER(H2A1_36_42)
H2A1_36_42 unmod	0.999344	0.999777	0.999777	0.999599	0.999711	0.999029		0.999633	0.999446		0.000144333	0.000211157		0.506659
H2A1_36_42 K36ac	0	0	0	0.000229	0.000289	0.000198		0	0.000238667		0	2.67104e-05		0.000867529
H2A1_36_42 Y39ac	0.000656	0.000223	0.000223	0.000172	0	0.000772		0.000367333	0.000314667		0.000144333	0.000233995		0.857414
KGNYSER(H2A3_36_42)
H2A3_36_42 unmod	0.998259	1	1	1	1	0.999191		0.99942	0.99973		0.000580333	0.000269667		0.652733
H2A3_36_42 K36ac	0.001741	0	0	0	0	0.000809		0.000580333	0.000269667		0.000580333	0.000269667		0.652733
H2A3_36_42 Y39ac	0	0	0	0	0	0		0	0		0	0		#DIV/0!
KGHYAER(H2AX_36_42)
H2AX_36_42 unmod	0.99969	1	1	1	1	1		0.999897	1		0.000103333	0		0.373901
H2AX_36_42 K36ac	0	0	0	0	0	0		0	0		0	0		#DIV/0!
H2AX_36_42 Y39ac	0.00031	0	0	0	0	0		0.000103333	0		0.000103333	0		0.373901
GKQGGKAR(H2A1_4_11)
H2A1_4_11 unmod	0.856332	0.830782	0.900664	0.81951	0.801403	0.831454		0.862593	0.817456		0.0204146	0.00873558		0.111865
H2A1_4_11 K5ac	0.047257	0.028328	0.02396	0.03533	0.045301	0.049475		0.0331817	0.0433687		0.00714973	0.00419606		0.28649
H2A1_4_11 K9ac	0.088643	0.130669	0.068693	0.13344	0.136044	0.108525		0.0960017	0.126003		0.0182653	0.00877127		0.21281
H2A1_4_11 K5acK9ac	0.005477	0.004952	0.001726	0.005085	0.005866	0.005166		0.00405167	0.00537233		0.00117267	0.000247938		0.332368
H2A1_4_11 K9me1	0.000712	0.001918	0.000911	0.002229	0.002032	0.002152		0.00118033	0.00213767		0.00037328	5.73188e-05		0.0643259
H2A1_4_11 K5me1	0.001579	0.003352	0.004047	0.004405	0.009354	0.003228		0.00299267	0.00566233		0.000734755	0.00187684		0.255932
GKQGGKVR(H2AJ_4_11)
H2AJ_4_11 unmod	0.020626	0.051679	0.037646	0.042936	0.090447	0.034473		0.0366503	0.055952		0.00897804	0.0174197		0.380424
H2AJ_4_11 K5ac	0.000778	0.002005	0.000895	0.0024	0.001966	0.002313		0.001226	0.00222633		0.000390962	0.000132567		0.0725167
H2AJ_4_11 K9ac	0.001724	0.003505	0.003978	0.004742	0.009045	0.003469		0.003069	0.005752		0.000686222	0.00168701		0.2147
H2AJ_4_11 K5acK9ac	0.934807	0.868723	0.885347	0.882087	0.77499	0.893677		0.896292	0.850251		0.0198463	0.0377791		0.341356
H2AJ_4_11 K9me1	0.01278	0.026149	0.029835	0.028569	0.047545	0.027511		0.0229213	0.0345417		0.00518111	0.00650884		0.234985
H2AJ_4_11 K5me1	0.029285	0.047938	0.042299	0.039267	0.076006	0.038555		0.0398407	0.051276		0.00552317	0.0123667		0.446036
GKTGGKAR(H2AX_4_11)
H2AX_4_11 unmod	0.199555	0.212109	0.187118	0.185233	0.167033	0.200252		0.199594	0.184173		0.00721431	0.00960414		0.268521
H2AX_4_11 K5ac	0.017065	0.021749	0.013023	0.022131	0.020543	0.01772		0.017279	0.0201313		0.00252125	0.00128987		0.370836
H2AX_4_11 K9ac	0.013805	0.010707	0.009401	0.018108	0.014688	0.008692		0.0113043	0.0138293		0.00130594	0.00275186		0.453732
H2AX_4_11 K5acK9ac	0.000162	0	0	0	0.000669	0.000397		5.4e-05	0.000355333		5.4e-05	0.000194244		0.209324
H2AX_4_11 K9me1	0.34247	0.237896	0.309124	0.301445	0.402685	0.363269		0.296497	0.3558		0.0308411	0.0294631		0.236781
H2AX_4_11 K5me1	0.426943	0.517539	0.481333	0.473083	0.394382	0.40967		0.475272	0.425712		0.0263278	0.0240933		0.23725
SGRGKQGGKAR(H2A1_1_11)
H2A1_1_11 unmod	0.142631	0.226822	0.225708	0.321292	0.172104	0.284142		0.198387	0.259179		0.0278799	0.044839		0.313718
H2A1_1_11 S1ac	0.114027	0.013652	0.214158	0.029041	0.011094	0.026021		0.113946	0.022052		0.0578811	0.00554793		0.189172
H2A1_1_11 K5ac	0.743342	0.759526	0.560134	0.649667	0.816802	0.689837		0.687667	0.718769		0.0639376	0.0503697		0.721817
AGGKAGKDSGKAKAKAVSR(H2AV_1_19)
H2AV_1_19 unmod	0.882011	0.894294	0.887511	0.858424	0.864803	0.872044		0.887939	0.86509		0.00355224	0.00393438		0.012542
H2AV_1_19 K4ac	0.020682	0.023568	0.024076	0.031539	0.027453	0.028966		0.0227753	0.0293193		0.00105689	0.00119268		0.0147747
H2AV_1_19 K7ac	0.020682	0.023568	0.024076	0.031539	0.027453	0.028966		0.0227753	0.0293193		0.00105689	0.00119268		0.0147747
H2AV_1_19 K11ac	0.020682	0.023568	0.024076	0.031539	0.027453	0.028966		0.0227753	0.0293193		0.00105689	0.00119268		0.0147747
H2AV_1_19 K15ac	0.020682	0.023568	0.024076	0.031539	0.027453	0.028966		0.0227753	0.0293193		0.00105689	0.00119268		0.0147747
H2AV_1_19 K4acK7ac	0.001456	0.001151	0.001656	0.001988	0.003763	0.001756		0.001421	0.00250233		0.000146828	0.000633881		0.17187
H2AV_1_19 K4acK11ac	0.001456	0.001151	0.001656	0.001988	0.003763	0.001756		0.001421	0.00250233		0.000146828	0.000633881		0.17187
H2AV_1_19 K4acK15ac	0.001456	0.001151	0.001656	0.001988	0.003763	0.001756		0.001421	0.00250233		0.000146828	0.000633881		0.17187
H2AV_1_19 K7acK11ac	0.001456	0.001151	0.001656	0.001988	0.003763	0.001756		0.001421	0.00250233		0.000146828	0.000633881		0.17187
H2AV_1_19 K7acK15ac	0.001456	0.001151	0.001656	0.001988	0.003763	0.001756		0.001421	0.00250233		0.000146828	0.000633881		0.17187
H2AV_1_19 K11acK15ac	0.001456	0.001151	0.001656	0.001988	0.003763	0.001756		0.001421	0.00250233		0.000146828	0.000633881		0.17187
H2AV_1_19 K7acK11acK15ac	0.000472	0.000967	0.001562	0.000873	0.000702	0.000389		0.00100033	0.000654667		0.000315097	0.000141709		0.373689
H2AV_1_19 K4acK11acK15ac	0.000472	0.000967	0.001562	0.000873	0.000702	0.000389		0.00100033	0.000654667		0.000315097	0.000141709		0.373689
H2AV_1_19 K4acK7acK15ac	0.000472	0.000967	0.001562	0.000873	0.000702	0.000389		0.00100033	0.000654667		0.000315097	0.000141709		0.373689
H2AV_1_19 K4acK7acK11ac	0.000472	0.000967	0.001562	0.000873	0.000702	0.000389		0.00100033	0.000654667		0.000315097	0.000141709		0.373689
H2AV_1_19 K4acK7acK11acK15ac	0.024639	0.000656	0	0	0	0		0.00843167	0		0.00810588	0		0.356991
AGGKAGKDSGKAKTKAVSR(H2AZ_1_19)
H2AZ_1_19 unmod	0.885769	0.838158	0.857162	0.809168	0.800291	0.857897		0.860363	0.822452		0.013837	0.0179068		0.169194
H2AZ_1_19 K4ac	0.018535	0.028135	0.026289	0.029089	0.034054	0.025588		0.0243197	0.029577		0.00294101	0.00245607		0.24196
H2AZ_1_19 K7ac	0.018535	0.028135	0.026289	0.029089	0.034054	0.025588		0.0243197	0.029577		0.00294101	0.00245607		0.24196
H2AZ_1_19 K11ac	0.018535	0.028135	0.026289	0.029089	0.034054	0.025588		0.0243197	0.029577		0.00294101	0.00245607		0.24196
H2AZ_1_19 K15ac	0.018535	0.028135	0.026289	0.029089	0.034054	0.025588		0.0243197	0.029577		0.00294101	0.00245607		0.24196
H2AZ_1_19 K4acK7ac	0.00589	0.006752	0.005479	0.010341	0.009176	0.005391		0.00604033	0.00830267		0.000375092	0.00149417		0.21588
H2AZ_1_19 K4acK11ac	0.00589	0.006752	0.005479	0.010341	0.009176	0.005391		0.00604033	0.00830267		0.000375092	0.00149417		0.21588
H2AZ_1_19 K4acK15ac	0.00589	0.006752	0.005479	0.010341	0.009176	0.005391		0.00604033	0.00830267		0.000375092	0.00149417		0.21588
H2AZ_1_19 K7acK11ac	0.00589	0.006752	0.005479	0.010341	0.009176	0.005391		0.00604033	0.00830267		0.000375092	0.00149417		0.21588
H2AZ_1_19 K7acK15ac	0.00589	0.006752	0.005479	0.010341	0.009176	0.005391		0.00604033	0.00830267		0.000375092	0.00149417		0.21588
H2AZ_1_19 K11acK15ac	0.00589	0.006752	0.005479	0.010341	0.009176	0.005391		0.00604033	0.00830267		0.000375092	0.00149417		0.21588
H2AZ_1_19 K7acK11acK15ac	0.001188	0.002197	0.001203	0.003109	0.002109	0.001692		0.00152933	0.00230333		0.000333861	0.000420435		0.222841
H2AZ_1_19 K4acK11acK15ac	0.001188	0.002197	0.001203	0.003109	0.002109	0.001692		0.00152933	0.00230333		0.000333861	0.000420435		0.222841
H2AZ_1_19 K4acK7acK15ac	0.001188	0.002197	0.001203	0.003109	0.002109	0.001692		0.00152933	0.00230333		0.000333861	0.000420435		0.222841
H2AZ_1_19 K4acK7acK11ac	0.001188	0.002197	0.001203	0.003109	0.002109	0.001692		0.00152933	0.00230333		0.000333861	0.000420435		0.222841
H2AZ_1_19 K4acK7acK11acK15ac	0	0	0	0	0	0.000641		0	0.000213667		0	0.000213667		0.373901
AKAKTR(H2A1_12_17)
H2A1_12_17 unmod	0.391819	0.427505	0.317032	0.389465	0.431481	0.444612		0.378785	0.421853		0.0325499	0.0166316		0.304014
H2A1_12_17 K13ac	0.114788	0.120483	0.110346	0.097464	0.146569	0.139153		0.115206	0.127729		0.00293374	0.015283		0.466093
H2A1_12_17 K15ac	0.229836	0.194935	0.239876	0.178602	0.171907	0.17672		0.221549	0.175743		0.013619	0.00199346		0.0291618
H2A1_12_17 K15me1	0.013965	0.009227	0.009797	0.008843	0.007184	0.005388		0.0109963	0.00713833		0.00149343	0.000997634		0.0981892
H2A1_12_17 K13me1	0.07329	0.033656	0.05578	0.064954	0.04732	0.025264		0.054242	0.045846		0.0114672	0.0114812		0.632166
H2A1_12_17 T16ac	0.019574	0.019096	0.022498	0.010298	0.01571	0.013441		0.0203893	0.0131497		0.00106332	0.00156909		0.018786
H2A1_12_17 K13ub	0.069181	0.065157	0.062241	0.156066	0.081301	0.093425		0.0655263	0.110264		0.0020119	0.0231669		0.126707
H2A1_12_17 K15ub	0.087547	0.129942	0.18243	0.094308	0.098527	0.101996		0.133306	0.098277		0.027442	0.00222285		0.27219
AKAKSR(H2A3_12_17)
H2A3_12_17 unmod	0.464865	0.423821	0.524086	0.414023	0.423932	0.414338		0.470924	0.417431		0.0291021	0.00325177		0.141762
H2A3_12_17 K13ac	0.000671	0.00017	0.000787	0.000426	0.000487	0.000565		0.000542667	0.000492667		0.000189318	4.02258e-05		0.808894
H2A3_12_17 K15ac	0.004165	0.001196	0	0.000581	0.000521	0.001205		0.001787	0.000769		0.00123811	0.000218687		0.463535
H2A3_12_17 K15me1	0.239782	0.237015	0.2052	0.276045	0.242491	0.315893		0.227332	0.278143		0.011095	0.0212153		0.10108
H2A3_12_17 K13me1	0.288744	0.337415	0.269219	0.308045	0.331863	0.267315		0.298459	0.302408		0.020277	0.0188454		0.893478
H2A3_12_17 S16ac	0.000877	0.000371	0.000708	0.000879	0.000623	0.000427		0.000652	0.000643		0.000148729	0.000130864		0.965942
H2A3_12_17 K13ub	0.000343	5e-06	0	0	3.2e-05	9.9e-05		0.000116	4.36667e-05		0.000113509	2.91681e-05		0.570506
H2A3_12_17 K15ub	0.000554	7e-06	0	0	5.1e-05	0.000159		0.000187	7e-05		0.000183511	4.68722e-05		0.570185
DNKKTR(H2A1_72_77)
H2A1_72_77 unmod	0.99835	0.998781	1	0.999221	0.999001	0.997108		0.999044	0.998443		0.000494088	0.00067068		0.510984
H2A1_72_77 K74ac	0.00165	0.001219	0	0.000779	0.000999	0.002892		0.000956333	0.00155667		0.000494088	0.00067068		0.510984
unmod(H2A_1_88)
H2A_1_88 H2A14s.HLQLAIR	0.958508	0.963718	0.966828	0.974167	0.97357	0.955726		0.963018	0.967821		0.00242715	0.00604996		0.502119
H2A_1_88 H2AZ.AGGKAGKDSGKAKTKAVSR	0.024809	0.020361	0.021892	0.017325	0.017336	0.030783		0.022354	0.0218147		0.00130464	0.00448417		0.913625
H2A_1_88 H2AY.SAKAGVIFPVGR	0.003267	0.004311	0.003534	0.002915	0.002197	0.003791		0.003704	0.00296767		0.000313134	0.000460901		0.256862
H2A_1_88 H2AX.GKTGGKAR	0.013416	0.011611	0.007746	0.005593	0.006898	0.0097		0.0109243	0.007397		0.00167241	0.00121156		0.162816
LAHYNKR(H2B1B_80_86)
H2B1B_80_86 unmod	1	1	1	0.999913	0.99991	0.999541		1	0.999788		0	0.000123503		0.161198
H2B1B_80_86 Y83ac	0	0	0	8.7e-05	9e-05	0.000459		0	0.000212		0	0.000123503		0.161198
LAHYSKR(H2B1A_81_87)
H2B1A_81_87 unmod	0.076847	0.193433	0.122435	0.137778	0.091919	0.114703		0.130905	0.1148		0.0339209	0.0132384		0.681141
H2B1A_81_87 K86ac	0.923153	0.806567	0.877565	0.862222	0.908081	0.885297		0.869095	0.8852		0.0339209	0.0132384		0.681141
unmod(H2B_1_29)
H2B_1_29 1C.PEPAKSAPAPKKGSKKAVTKAQKKDGKKR	0.506217	0.557025	0.490409	0.421597	0.465773	0.445552		0.517884	0.444307		0.0200957	0.0127677		0.0365627
H2B_1_29 1H.PDPAKSAPAPKKGSKKAVTKAQKKDGKKR	0.194254	0.200077	0.127543	0.183817	0.19843	0.200865		0.173958	0.194371		0.0232683	0.00532345		0.440651
H2B_1_29 2F.PDPAKSAPAPKKGSKKAVTKVQKKDGKKR	0.097307	0.080396	0.153144	0.100818	0.114801	0.099446		0.110282	0.105022		0.0219798	0.00490568		0.826768
H2B_1_29 1B.PEPSKSAPAPKKGSKKAITKAQKKDGKKR	0.000824	0.011531	0.001033	0.069715	0.010096	0.060976		0.00446267	0.046929		0.00353468	0.0185885		0.088197
H2B_1_29 1N.PEPSKSAPAPKKGSKKAVTKAQKKDGKKR	0.047077	0.036172	0.061332	0.036844	0.065818	0.036038		0.0481937	0.0462333		0.0072845	0.0097951		0.880198
H2B_1_29 1D.PEPTKSAPAPKKGSKKAVTKAQKKDGKKR	0.113336	0.076873	0.13569	0.079861	0.090953	0.095327		0.108633	0.0887137		0.0171411	0.00460291		0.324538
H2B_1_29 1M.PEPVKSAPVPKKGSKKAINKAQKKDGKKR	0.026838	0.002789	0	0.055581	0.014199	0.028421		0.00987567	0.0327337		0.0085193	0.012139		0.198094
H2B_1_29 1L.PELAKSAPAPKKGSKKAVTKAQKKDGKKR	0.014147	0.035137	0.030849	0.051767	0.039932	0.033375		0.026711	0.0416913		0.00640279	0.00538169		0.147774

## Sheet: Neurons (4-week)
	Control 1	Control 2	Control 3	Control 4		Control Average	Control STDERR		SZ 1	SZ 2	SZ 3	SZ 4		SZ Average	SZ STDERR		ttest (2)
	Ratio	Ratio	Ratio	Ratio					Ratio	Ratio	Ratio	Ratio					p</=0.05
Peptide
TKQTAR(H3_3_8)
H3_3_8 unmod	0.727595	0.809557	0.714969	0.758949		0.752767	0.0210666		0.729598	0.786764	0.818716	0.787579		0.780664	0.0185758		0.358946
H3_3_8 K4me1	0.2647	0.183618	0.275741	0.231765		0.238956	0.0206759		0.263355	0.208718	0.172563	0.205252		0.212472	0.018815		0.380025
H3_3_8 K4me2	0.005082	0.004636	0.005892	0.00621		0.005455	0.000361811		0.004539	0.002831	0.005299	0.004727		0.004349	0.000531179		0.136059
H3_3_8 K4me3	0.002339	0.001678	0.003109	0.002723		0.00246225	0.000305029		0.002094	0.001316	0.002987	0.002066		0.00211575	0.000341763		0.478045
H3_3_8 K4ac	0.000285	0.000512	0.000289	0.000352		0.0003595	5.30982e-05		0.000414	0.000371	0.000435	0.000376		0.000399	1.53677e-05		0.501712
KSTGGKAPR(H3_9_17)
H3_9_17 unmod	0.221213	0.201343	0.164457	0.207019		0.198508	0.012095		0.197489	0.165136	0.124644	0.187031		0.168575	0.0161204		0.188016
H3_9_17 K9me1	0.286532	0.239911	0.309677	0.266062		0.275545	0.0148476		0.268653	0.231832	0.282701	0.265454		0.26216	0.0107809		0.493178
H3_9_17 K9me2	0.104317	0.124242	0.107765	0.126898		0.115806	0.00570711		0.108197	0.156398	0.162529	0.127229		0.138588	0.0127247		0.153451
H3_9_17 K9me3	0.087762	0.122429	0.084204	0.108119		0.100629	0.00897534		0.102859	0.128649	0.111535	0.105563		0.112152	0.00579012		0.322108
H3_9_17 K9ac	0.011422	0.009363	0.009725	0.010685		0.0102987	0.000466878		0.00907	0.008533	0.008725	0.010272		0.00915	0.000390149		0.107944
H3_9_17 K14ac	0.078912	0.080387	0.072583	0.070261		0.0755357	0.00244055		0.078991	0.066956	0.051948	0.073277		0.067793	0.00582548		0.26617
H3_9_17 K9me1K14ac	0.138283	0.128522	0.16445	0.108054		0.134827	0.0117119		0.143578	0.137412	0.129329	0.125587		0.133976	0.00404119		0.947486
H3_9_17 K9me2K14ac	0.038884	0.053015	0.049334	0.060208		0.0503602	0.00444207		0.051927	0.061882	0.075958	0.05881		0.0621442	0.00505303		0.130419
H3_9_17 K9me3K14ac	0.021236	0.028484	0.026334	0.032498		0.027138	0.00234559		0.028697	0.035245	0.044125	0.032381		0.035112	0.00328966		0.0958655
H3_9_17 K9acK14ac	0.011439	0.012303	0.011472	0.010195		0.0113522	0.000434455		0.010538	0.007957	0.008504	0.014397		0.010349	0.0014591		0.534361
KQLATKAAR(H3_18_26)
H3_18_26 unmod	0.620285	0.647154	0.631804	0.656103		0.638837	0.00796308		0.575683	0.636245	0.637757	0.585539		0.608806	0.0164051		0.150698
H3_18_26 K23me1	0.001576	0.001382	0.000886	0.001681		0.00138125	0.000176317		0.000875	0.001438	0.001282	0.001141		0.001184	0.00011953		0.390175
H3_18_26 K18me1	0.001709	0.002611	0.000715	0.003014		0.00201225	0.000511275		0.001491	0.00246	0.001875	0.002243		0.00201725	0.000212948		0.99309
H3_18_26 K18me1K23me1	0	0.000559	0	0		0.00013975	0.00013975		0	0.000288	0	1e-06		7.225e-05	7.19171e-05		0.682573
H3_18_26 K18ac	0.034639	0.033586	0.035763	0.033071		0.0342648	0.000596557		0.045396	0.040487	0.037868	0.038377		0.040532	0.00171759		0.0136852
H3_18_26 K23ac	0.314336	0.288605	0.29081	0.280037		0.293447	0.0073404		0.338817	0.290526	0.28831	0.333691		0.312836	0.0135684		0.25552
H3_18_26 K18acK23ac	0.027454	0.026103	0.040022	0.026095		0.0299185	0.00338294		0.037737	0.028556	0.032908	0.039008		0.0345523	0.00239191		0.306157
KSAPATGGVKKPHR(H3_27_40)
H3_27_40 unmod	0.046215	0.046558	0.050742	0.047825		0.047835	0.00102899		0.050691	0.033719	0.035247	0.049581		0.0423095	0.00453505		0.279651
H3_27_40 K36me1	0.011975	0.006618	0.014012	0.013305		0.0114775	0.00167396		0.015665	0.008832	0.009808	0.011382		0.0114218	0.0015088		0.981066
H3_27_40 K27me1	0.053825	0.04689	0.051031	0.049162		0.050227	0.00146804		0.051144	0.032958	0.04008	0.044572		0.0421885	0.00382459		0.0973967
H3_27_40 K27me2	0.16469	0.241641	0.161245	0.15813		0.181426	0.0201162		0.138662	0.174993	0.172057	0.195762		0.170369	0.0118123		0.65224
H3_27_40 K36me2	0.035519	0.031012	0.031931	0.030813		0.0323188	0.00109418		0.040272	0.03491	0.036335	0.034745		0.0365655	0.00128602		0.0455892
H3_27_40 K27me3	0.092478	0.135622	0.090953	0.08821		0.101816	0.0113033		0.068871	0.090016	0.11324	0.098031		0.0925395	0.00924317		0.54868
H3_27_40 K36me3	0.120424	0.042899	0.05741	0.07964		0.0750933	0.0168936		0.113226	0.036704	0.083848	0.092728		0.0816265	0.0161883		0.789447
H3_27_40 K27me2K36me1	0.057764	0.124868	0.077329	0.089486		0.0873618	0.0141065		0.095336	0.123004	0.089678	0.087453		0.0988678	0.00821472		0.507328
H3_27_40 K27me1K36me2	0.127717	0.099591	0.121066	0.154055		0.125607	0.011222		0.148693	0.1491	0.154107	0.116827		0.142182	0.00854075		0.284398
H3_27_40 K27me1K36me1	0.023152	0.015585	0.024025	0.035297		0.0245148	0.00406299		0.028211	0.022244	0.024318	0.024122		0.0247238	0.00125289		0.96239
H3_27_40 K27me3K36me1	0.068138	0.066914	0.054106	0.061585		0.0626857	0.00319412		0.057034	0.040681	0.060651	0.048739		0.0517763	0.00446033		0.0939004
H3_27_40 K27me1K36me3	0.046462	0.043023	0.05171	0.056432		0.0494068	0.00294509		0.047991	0.047101	0.055986	0.044301		0.0488447	0.00250687		0.889224
H3_27_40 K27me2K36me2	0.116657	0.074807	0.157183	0.106149		0.113699	0.0170029		0.116197	0.166469	0.100595	0.120981		0.12606	0.0141552		0.59656
H3_27_40 K27me3K36me2	0.034269	0.02371	0.056373	0.02963		0.0359955	0.00712786		0.027284	0.038941	0.023731	0.030214		0.0300425	0.00324881		0.47607
H3_27_40 K27ac	0.000717	0.000262	0.000884	0.000282		0.00053625	0.00015638		0.000723	0.000328	0.000319	0.000562		0.000483	9.77931e-05		0.782517
KSAPSTGGVKKPHR(H33_27_40)
H33_27_40 unmod	0.074254	0.089146	0.08039	0.082632		0.0816055	0.00307456		0.096866	0.071541	0.072815	0.075301		0.0791307	0.00596307		0.724892
H33_27_40 K36me1	0.029921	0.02946	0.026814	0.034442		0.0301593	0.0015832		0.030244	0.022121	0.027607	0.025842		0.0264535	0.00170399		0.162221
H33_27_40 K27me1	0.041029	0.047133	0.039659	0.054243		0.045516	0.00333183		0.045961	0.035042	0.048723	0.054207		0.0459833	0.00402955		0.931701
H33_27_40 K27me2	0.100138	0.003671	0.093338	0.086905		0.071013	0.0226093		0.080007	0.075915	0.083606	0.082674		0.0805505	0.00172309		0.688682
H33_27_40 K36me2	0.004209	0.069592	0.002324	0.006481		0.0206515	0.0163356		0.003898	0.054804	0.004935	0.055026		0.0296657	0.0145793		0.694865
H33_27_40 K27me3	0.195224	0.054343	0.161948	0.187785		0.149825	0.0326162		0.221528	0.035669	0.236024	0.043417		0.13416	0.0547298		0.813969
H33_27_40 K36me3	0.182533	0.035529	0.155877	0.165512		0.134863	0.0335666		0.166189	0.025656	0.168104	0.03925		0.0997998	0.0389835		0.520928
H33_27_40 K27me2K36me1	0.080229	0.149294	0.068522	0.086985		0.0962575	0.0180855		0.082121	0.143154	0.091336	0.142879		0.114872	0.0163576		0.474183
H33_27_40 K27me1K36me2	0.002754	0.21711	0.002893	0.003602		0.0565898	0.0535071		0.000566	0.186752	0.000892	0.16012		0.0870825	0.0501518		0.692023
H33_27_40 K27me1K36me1	0.028616	0.031778	0.036863	0.04562		0.0357193	0.00371172		0.027753	0.029937	0.044923	0.019424		0.0305092	0.00531165		0.45206
H33_27_40 K27me3K36me1	0.099437	0.043391	0.111908	0.107645		0.0905953	0.0159461		0.110751	0.031399	0.113985	0.035114		0.0728122	0.0228596		0.547019
H33_27_40 K27me1K36me3	0	0.098453	0	0		0.0246132	0.0246132		0	0.082266	0	0.091836		0.0435255	0.0252053		0.610697
H33_27_40 K27me2K36me2	0.12768	0.095305	0.158212	0.111166		0.123091	0.0134437		0.104644	0.153839	0.083811	0.139464		0.12044	0.0159912		0.903161
H33_27_40 K27me3K36me2	0.033976	0.027025	0.061252	0.026983		0.037309	0.00814843		0.029472	0.044331	0.022488	0.028744		0.0312588	0.00463075		0.542459
H33_27_40 K27ac	0	0.00877	0	0		0.0021925	0.0021925		0	0.007574	0.000752	0.006703		0.00375725	0.00196625		0.614282
YQKSTELLIR(H3_54_63)
H3_54_63 unmod	0.966544	0.936907	0	0.984526		0.721994	0.240865		0.965976	0.969509	0.935767	0.897762		0.942254	0.0166513		0.396798
H3_54_63 K56me1	0	0	0	0.000139		3.475e-05	3.475e-05		0	0	0.000148	0		3.7e-05	3.7e-05		0.966083
H3_54_63 K56me2	0.033456	0.062531	1	0.015334		0.27783	0.240919		0.034024	0.030491	0.064086	0.102238		0.0577098	0.0166466		0.397176
H3_54_63 K56me3	0	0.000561	0	0		0.00014025	0.00014025		0	0	0	0		0	0		0.355918
H3_54_63 K56ac	0	0	0	0		0	0		0	0	0	0		0	0		#DIV/0!
EIAQDFKTDLR(H3_73_83)
H3_73_83 unmod	0.31032	0.850309	0.006244	0.560274		0.431787	0.179701		0.633244	0.869619	0.674496	0.720699		0.724514	0.0515607		0.168437
H3_73_83 K79me1	0.024376	0.004826	0.000194	0		0.007349	0.00578422		0.038152	0.004269	0.004148	0.03535		0.0204797	0.00941164		0.279494
H3_73_83 K79me2	0.662643	0.144714	0.993562	0.396563		0.54937	0.181942		0.317862	0.125949	0.321023	0.231196		0.249007	0.0459962		0.160601
H3_73_83 K79me3	0	0	0	0.042671		0.0106678	0.0106678		0	0.000162	0	0.012756		0.0032295	0.00317573		0.52881
H3_73_83 K79ac	0.002661	0.000151	0	0.000492		0.000826	0.000620261		0.010742	0	0.000333	0		0.00276875	0.00265891		0.503454
VTIMPKDIQLAR(H3_117_128)
H3_117_128 unmod	0.999557	1	0	1		0.749889	0.249963		0.999701	0.999896	1	0.999746		0.999836	6.88118e-05		0.355947
H3_117_128 K122ac	0.000443	0	0	0		0.00011075	0.00011075		0.000299	0.000104	0	0.000254		0.00016425	6.88118e-05		0.695822
GKGGKGLGKGGAKR(H4_4_17)
H4_4_17 unmod	0.516577	0.43873	0.530571	0.510229		0.499027	0.0205431		0.48254	0.392993	0.388962	0.446241		0.427684	0.0224655		0.0575632
H4_4_17 K5ac	0.012791	0.019428	0.014895	0.013817		0.0152327	0.00146289		0.015287	0.013811	0.010554	0.013265		0.0132292	0.000988729		0.299794
H4_4_17 K8ac	0.013803	0.023102	0.019504	0.015722		0.0180328	0.00206342		0.014207	0.018272	0.007877	0.013331		0.0134218	0.00213881		0.171758
H4_4_17 K12ac	0.01202	0.022816	0.01727	0.013826		0.016483	0.00237529		0.014052	0.01294	0.005609	0.010992		0.0108983	0.00187305		0.114387
H4_4_17 K16ac	0.341203	0.378244	0.278907	0.350081		0.337109	0.0209456		0.352607	0.448663	0.468085	0.389918		0.414818	0.0265723		0.0613758
H4_4_17 K5acK8ac	0.003195	0.005028	0.005244	0.004309		0.004444	0.000461815		0.00302	0.003525	0.003073	0.003278		0.003224	0.000114722		0.0426883
H4_4_17 K5acK12ac	0.00189	0.002068	0.004399	0.001846		0.00255075	0.000617949		0.002595	0.001124	0.00166	0.001962		0.00183525	0.000306849		0.33969
H4_4_17 K5acK16ac	0.008344	0.008364	0.012606	0.007173		0.00912175	0.00119432		0.011422	0.01154	0.010744	0.012053		0.0114398	0.000269337		0.107159
H4_4_17 K8acK12ac	0.001155	0.001402	0.001961	0.001581		0.00152475	0.000169622		0.001065	0.000447	0.00067	0.000701		0.00072075	0.000127936		0.0091349
H4_4_17 K8acK16ac	0.029031	0.031212	0.038852	0.024823		0.0309795	0.00294009		0.03184	0.032647	0.032238	0.034431		0.032789	0.000571586		0.567871
H4_4_17 K12acK16ac	0.025663	0.02902	0.036331	0.023446		0.028615	0.00281563		0.029171	0.029717	0.027152	0.029503		0.0288857	0.00058873		0.928075
H4_4_17 K5acK8acK12ac	0.00246	0.003642	0.002973	0.002323		0.0028495	0.000298918		0.002339	0.00178	0.002184	0.002553		0.002214	0.000163249		0.111313
H4_4_17 K5acK8acK16ac	0.006902	0.008257	0.007293	0.007236		0.007422	0.000291385		0.008952	0.007551	0.010079	0.010525		0.00927675	0.000663665		0.0429705
H4_4_17 K5acK12acK16ac	0.003584	0.004693	0.0047	0.003787		0.004191	0.000294781		0.004956	0.003756	0.00547	0.00534		0.0048805	0.00039039		0.208355
H4_4_17 K8acK12acK16ac	0.015233	0.017643	0.01552	0.014969		0.0158413	0.00061103		0.018966	0.01345	0.019232	0.019645		0.0178232	0.00146443		0.258163
H4_4_17 K5acK8acK12acK16ac	0.00615	0.006351	0.008974	0.004832		0.00657675	0.000867181		0.006982	0.007783	0.00641	0.006261		0.006859	0.000344977		0.772536
KVLR(H4_20_23)
H4_20_23 unmod	0.021183	0.020012	0.053238	0.012467		0.026725	0.00904621		0.028818	0.018127	0.023377	0.0301		0.0251055	0.00274492		0.86961
H4_20_23 K20me1	0.1213	0.134623	0.092357	0.080114		0.107099	0.0125988		0.116007	0.089712	0.077941	0.099507		0.0957917	0.00805229		0.478163
H4_20_23 K20me2	0.787203	0.790081	0.763779	0.831235		0.793075	0.0140175		0.764815	0.801852	0.774401	0.779815		0.780221	0.007849		0.454163
H4_20_23 K20me3	0.068987	0.054233	0.090626	0.076184		0.0725075	0.00757269		0.09036	0.090027	0.124281	0.090464		0.098783	0.00849984		0.0604235
H4_20_23 K20ac	0.001328	0.001051	0	0		0.00059475	0.000348003		0	0.000282	0	0.000114		9.9e-05	6.66558e-05		0.211291
KSAGAAKR(H14_25_32)
H14_25_32 unmod	0.410377	0.308411	0.406668	0.157295		0.320688	0.059361		0.219492	0.422224	0.195925	0.139686		0.244332	0.0616148		0.406518
H14_25_32 K25me1	0.012456	0.37234	0.027906	0.383672		0.199094	0.103369		0.307668	0.560169	0.429846	0.453892		0.437894	0.0518256		0.0844524
H14_25_32 K25me2	0	0.000622	0	0.000504		0.0002815	0.000164299		0	0	0	0		0	0		0.137484
H14_25_32 K25me3	0.001554	0.001743	0.001654	0.001238		0.00154725	0.000110074		0.000238	0.003822	0.001298	0.001491		0.00171225	0.00075526		0.836007
H14_25_32 K25ac	0.111413	0.086791	0.122704	0.091266		0.103043	0.00846285		0.093036	0.006105	0.086431	0.068092		0.063416	0.0198189		0.115562
H14_25_32 K31ac	0.44931	0.226278	0.41047	0.353619		0.359919	0.0486876		0.379268	0.007139	0.2865	0.324771		0.249419	0.0829725		0.294436
H14_25_32 S26ac	0.01489	0.003814	0.004097	0.012406		0.00880175	0.00284414		0.000278	0.000541	0	0.008798		0.00240425	0.00213411		0.12209
H14_25_32 S26ph	0	0	0.026501	0		0.00662525	0.00662525		1.9e-05	0	0	0.00327		0.00082225	0.000815929		0.418084
KASGPPVSELITKAVAASKER(H12_33_53)
H12_33_53 unmod	0.7466	0.749807	0.706651	0.041871		0.561232	0.173398		0.70347	0.694491	0.357001	0.753256		0.627054	0.0909408		0.748186
H12_33_53 K33me1	0.148023	0.170332	0.289266	0.370966		0.244647	0.0522863		0.288683	0.285785	0.212078	0		0.196636	0.0678997		0.595609
H12_33_53 K33me2	0	0.009092	0	0		0.002273	0.002273		0	0.019724	0.01953	0		0.0098135	0.00566597		0.262941
H12_33_53 K33me3	0.105377	0	0	0		0.0263442	0.0263443		0.007846	0	0	0.246744		0.0636475	0.0610602
H12_33_53 K33ac	0	0.070769	0.004083	0.555072		0.157481	0.133519		0	0	0.411391	0		0.102848	0.102848		0.75682
H12_33_53 S40ac	0	0	0	0.03209		0.0080225	0.0080225		0	0	0	0		0	0		0.355918
KATGPPVSELITKAVAASKER(H15_36_56)
H15_36_56 unmod	0.138952	0.156643	0.286655	0.648301		0.307638	0.118232		0.126887	0.230538	0.193677	0		0.137775	0.0506874		0.234815
H15_36_56 K36me1	0	0	0.000266	0.028999		0.00731625	0.00722786		0.003128	0.00307	0	0		0.0015495	0.000894683		0.458624
H15_36_56 K36me2	0.09892	0	0	0		0.02473	0.02473		0	0	0.036333	0.970653		0.251746	0.239788		0.382679
H15_36_56 K36me3	0	0.044808	0	0		0.011202	0.011202		0.140904	0.182956	0.336776	0		0.165159	0.069303		0.0707776
H15_36_56 K36ac	0.700849	0.742058	0.700274	0.322701		0.61647	0.0984105		0.72908	0.560234	0.421374	0		0.427672	0.155821		0.345146
H15_36_56 S43ac	0.061279	0.056492	0.012805	0		0.032644	0.0154054		0	0.023201	0.01184	0.029347		0.016097	0.00647601		0.360324
unmod(H1_1_35)
H1_1_35 H12.SETAPAAPAAAPPAEKAPVKKKAAKKAGGTPR	0	0.019142	0	0.015928		0.0087675	0.00510426		0	0.021078	0	0.013303		0.00859525	0.00521008		0.981925
H1_1_35 H13.SETAPLAPTIPAPAEKTPVKKKAKKAGATAGKR	0	0.032379	0	0.095824		0.0320508	0.0225862		0	0.679069	0.057868	0.018266		0.188801	0.163868		0.379918
H1_1_35 H14.SETAPAAPAAPAPAEKTPVKKKAR	0.997033	0.716975	1	0.805579		0.879897	0.0708357		1	0.237031	0.842226	0.948027		0.756821	0.176345		0.541197
H1_1_35 H15.SETAPAETATPAPVEKSPAKKKATKKAAGAGAAKR	0.002967	0.231504	0	0.082669		0.079285	0.0542315		0	0.062822	0.099906	0.020404		0.045783	0.0222857		0.58848
unmod(H1_54_81)
H1_54_81 H11.GGVSLAALKKALAAAGYDVEKNNSR	0.403963	0	0	0		0.100991	0.100991		0	0.008515	0	0.242344		0.0627147	0.05991		0.75552
H1_54_81 H1v234.SGVSLAALKKALAAAGYDVEKNNSR	0.476227	0.771908	0.762491	0.002976		0.503401	0.180367		0.60196	0.910262	0.852213	0.626929		0.747841	0.0780892		0.260003
H1_54_81 H15.NGLSLAALKKALAAGGYDVEKNNSR	0.045902	0.13795	0.237509	0.067421		0.122195	0.0431725		0.221236	0.081223	0.102376	0.073979		0.119703	0.0343761		0.965449
H1_54_81 H1T.VGMSLVALKKALAAAGYDVEKNNSR	0.073908	0.090142	0	0.929603		0.273413	0.219608		0.176803	0	0.045411	0.056748		0.0697405	0.0377347		0.395939
KGNYAER(H2A1_36_42)
H2A1_36_42 unmod		1	0.999966	1		0.999989	9.81495e-06		0.998658	1	1	1		0.999664	0.0003355		0.451414
H2A1_36_42 K36ac	0	0	3.4e-05	0		8.5e-06	8.5e-06		1e-06	0	0	0		2.5e-07	2.5e-07		0.36943
H2A1_36_42 Y39ac	0.002869	0	0	0		0.00071725	0.00071725		0.001341	0	0	0		0.00033525	0.00033525		0.646558
KGNYSER(H2A3_36_42)
H2A3_36_42 unmod	0.99915	0.999389	0.999831	0.999617		0.999497	0.000146637		0.999272	0.998338	0.999291	1		0.999225	0.000340827		0.491906
H2A3_36_42 K36ac	0.00085	0.000611	0.000169	0.000383		0.00050325	0.000146637		0.000728	0.001662	0.000709	0		0.00077475	0.000340827		0.491906
H2A3_36_42 Y39ac	0	0	0	0		0	0		0	0	0	0		0	0		#DIV/0!
KGHYAER(H2AX_36_42)
H2AX_36_42 unmod	0.99893	0.999973	1	1		0.999726	0.000265326		0.999759	0.999592	0.999002	1		0.999588	0.000212602		0.699929
H2AX_36_42 K36ac	0	2.7e-05	0	0		6.75e-06	6.75e-06		0	0	0	0		0	0		0.355918
H2AX_36_42 Y39ac	0.00107	0	0	0		0.0002675	0.0002675		0.000241	0.000408	0.000998	0		0.00041175	0.000212602		0.687618
GKQGGKAR(H2A1_4_11)
H2A1_4_11 unmod	0.914703	0.915692	0.93125	0.908113		0.917439	0.00490115		0.922859	0.896347	0.870191	0.913117		0.900629	0.0115287		0.228162
H2A1_4_11 K5ac	0.057574	0.05694	0.057936	0.050436		0.0557215	0.00177381		0.064217	0.059824	0.076197	0.054225		0.0636157	0.00466559		0.164833
H2A1_4_11 K9ac	0.007874	0.008957	0.007583	0.008817		0.00830775	0.000340864		0.009849	0.01327	0.013991	0.010623		0.0119333	0.00100341		0.0141237
H2A1_4_11 K5acK9ac	0.001234	0.001563	0.001615	0.001432		0.001461	8.4897e-05		0.001818	0.002271	0.00298	0.001746		0.00220375	0.000283641		0.045986
H2A1_4_11 K9me1	0.008951	0.008664	0.000609	0.017408		0.008908	0.00343007		0.000488	0.014253	0.02182	0.014197		0.0126895	0.00444372		0.525627
H2A1_4_11 K5me1	0.009664	0.008184	0.001007	0.013794		0.00816225	0.00266411		0.000768	0.014035	0.014822	0.006092		0.00892925	0.00335968		0.863919
GKQGGKVR(H2AJ_4_11)
H2AJ_4_11 unmod	0.030096	0.183517	0.015373	0.133519		0.0906263	0.0406155		0.242453	0.243342	0.233053	0.136537		0.213846	0.0258746		0.0429837
H2AJ_4_11 K5ac	0.000336	0.006425	0.00067	0.010618		0.00451225	0.00246885		0.000362	0.011142	0.009104	0.004843		0.00636275	0.00239225		0.60975
H2AJ_4_11 K9ac	0.001003	0.008031	0.00096	0.019336		0.0073325	0.00433247		0.000638	0.011579	0.008876	0.009091		0.007546	0.00238295		0.96696
H2AJ_4_11 K5acK9ac	8e-06	0.785684	0.938857	5.7e-05		0.431152	0.250863		0.734327	0.719964	0.427001	0.627125		0.627104	0.0708055		0.480642
H2AJ_4_11 K9me1	0.347518	0.012608	0.034436	0.674749		0.267328	0.155869		0.01907	0.010614	0.10645	0.067233		0.0508418	0.0223396		0.218313
H2AJ_4_11 K5me1	0.621039	0.003735	0.009704	0.16172		0.19905	0.145335		0.00315	0.003359	0.215516	0.155171		0.094299	0.0539886		0.52444
GKTGGKAR(H2AX_4_11)
H2AX_4_11 unmod	0.555361	0.479351	0.483918	0.726275		0.561226	0.057703		0.640257	0.625767	0.612805	0.73515		0.653495	0.0277898		0.199756
H2AX_4_11 K5ac	0.003123	0.020985	0.027734	0.005069		0.0142277	0.00602272		0.039777	0.027596	0.041067	0.001672		0.027528	0.00913729		0.269884
H2AX_4_11 K9ac	0.001814	0.026227	0.014592	0.003344		0.0114943	0.00567732		0.019497	0.031027	0.021797	0.001217		0.0183845	0.00624125		0.44533
H2AX_4_11 K5acK9ac	0.008841	0.00122	0.001175	0.007898		0.0047835	0.00207933		0.001614	0.001091	0.002384	0.000572		0.00141525	0.000386672		0.162363
H2AX_4_11 K9me1	0.410902	0.313291	0.369099	0.146781		0.310018	0.0579692		0.184187	0.185146	0.192674	0.171071		0.18327	0.00448712		0.0720651
H2AX_4_11 K5me1	0.019959	0.158926	0.103482	0.110633		0.09825	0.0288556		0.114668	0.129373	0.129273	0.090319		0.115908	0.00920264		0.581115
SGRGKQGGKAR(H2A1_1_11)
H2A1_1_11 unmod	0.170977	0.110598	0.169504	0.198357		0.162359	0.0184851		0.111549	0.069908	0.100475	0.05667		0.0846505	0.0128264		0.0135692
H2A1_1_11 S1ac	0.035229	0.062411	0.059375	0.031011		0.0470065	0.00808725		0.074077	0.012532	0.016071	0.020519		0.0307998	0.014518		0.367113
H2A1_1_11 K5ac	0.793793	0.826991	0.771121	0.770632		0.790634	0.0132685		0.814374	0.91756	0.883454	0.922811		0.88455	0.0249657		0.0159689
AGGKAGKDSGKAKAKAVSR(H2AV_1_19)
H2AV_1_19 unmod	0.87581	0.881069	0.847828	0.885689		0.872599	0.00850001		0.807465	0.848658	0.807539	0.865718		0.832345	0.0147598		0.0560248
H2AV_1_19 K4ac	0.017599	0.027441	0.054901	0.029612		0.0323883	0.00794632		0.045233	0.025901	0.039224	0.02036		0.0326795	0.00576006		0.977288
H2AV_1_19 K7ac	0.02524	0.03503	0.040574	0.03238		0.033306	0.00318478		0.045412	0.041372	0.044732	0.03549		0.0417515	0.00226629		0.0740131
H2AV_1_19 K11ac	0.020347	0.012497	0.006885	0.009301		0.0122575	0.00293118		0.016732	0.014609	0.016896	0.012675		0.015228	0.000997714		0.374424
H2AV_1_19 K15ac	0.020496	0.017124	0.021753	0.017827		0.0193	0.00109363		0.031474	0.015967	0.024612	0.018776		0.0227072	0.00343232		0.380744
H2AV_1_19 K4acK7ac	0.018335	0.013854	0.01394	0.0155		0.0154073	0.00104665		0.036128	0.02961	0.033499	0.031963		0.0328	0.00136751		5.47275e-05
H2AV_1_19 K4acK11ac	0.000599	0	0	0.000105		0.000176	0.000143156		0.00023	0.000136	0	0		9.15e-05	5.62042e-05		0.602538
H2AV_1_19 K4acK15ac	0.000352	0.000933	1.7e-05	0.000227		0.00038225	0.000196161		0	0.000524	0.000381	0		0.00022625	0.000133847		0.535607
H2AV_1_19 K7acK11ac	0.000452	0.00013	3.4e-05	8.2e-05		0.0001745	9.45529e-05		0	0.000369	0.002997	5.5e-05		0.00085525	0.000718528		0.383822
H2AV_1_19 K7acK15ac	0.013542	0.005169	0.00377	0.006794		0.00731875	0.00216447		0.002701	0.004183	0.00823	0.003066		0.004545	0.00126814		0.311212
H2AV_1_19 K11acK15ac	0.003578	0.004868	0.006737	0.000839		0.0040055	0.00123877		0.006247	0.002589	0.01114	0.003752		0.005932	0.00189628		0.427659
H2AV_1_19 K7acK11acK15ac	0.001065	0.00043	0.00236	0.000809		0.001166	0.000418826		0.002072	0.004229	0.003268	0.002435		0.003001	0.000479815		0.0280153
H2AV_1_19 K4acK11acK15ac	0.00039	0.000348	0	0		0.0001845	0.000106866		0.000796	0.000867	0.000152	0		0.00045375	0.000220766		0.314397
H2AV_1_19 K4acK7acK15ac	0.000547	0.000105	2.3e-05	0		0.00016875	0.000128081		0.002064	0.001072	0.000698	0.000326		0.00104	0.00037376		0.069606
H2AV_1_19 K4acK7acK11ac	0.001647	0.001001	0.001179	0.000836		0.00116575	0.000175037		0.003446	0.009915	0.006631	0.005384		0.006344	0.00135875		0.00918244
H2AV_1_19 K4acK7acK11acK15ac	0	0	0	0		0	0		0	0	0	0		0	0		#DIV/0!
AGGKAGKDSGKAKTKAVSR(H2AZ_1_19)
H2AZ_1_19 unmod	0.85066	0.83866	0.810576	0.815377		0.828818	0.00951914		0.754785	0.807661	0.77626	0.804965		0.785918	0.0125767		0.0346489
H2AZ_1_19 K4ac	0.029278	0.053224	0.083944	0.037668		0.0510285	0.012041		0.072375	0.069164	0.040584	0.028696		0.0527048	0.0107283		0.920604
H2AZ_1_19 K7ac	0.010744	0.015167	0	0.027108		0.0132547	0.00560923		0.013209	0.009379	0.028705	0.01672		0.0170033	0.00417868		0.611294
H2AZ_1_19 K11ac	0.038482	0.037628	0.038943	0.031078		0.0365328	0.00183854		0.076566	0.040303	0.037675	0.012272		0.041704	0.0132281		0.711965
H2AZ_1_19 K15ac	0.032577	0.017258	0.023094	0.054312		0.0318102	0.00813766		0.025666	0.019529	0.052619	0.074214		0.043007	0.0126432		0.4846
H2AZ_1_19 K4acK7ac	0.008892	0.010153	0.016194	0.007126		0.0105912	0.00196804		0.014781	0.014475	0.018758	0.015521		0.0158838	0.000982918		0.0528717
H2AZ_1_19 K4acK11ac	0.008991	0.006249	0.004254	0.007907		0.00685025	0.00103286		0.011957	0.005949	0.009626	0.010547		0.00951975	0.00128313		0.156221
H2AZ_1_19 K4acK15ac	8e-06	0	5e-06	2.7e-05		1e-05	5.90198e-06		8.4e-05	0.000222	0.000162	1.2e-05		0.00012	4.57602e-05		0.0544637
H2AZ_1_19 K7acK11ac	0.005691	0.009356	0.0045	0.007952		0.00687475	0.00109384		0.014161	0.008597	0.013997	0.01543		0.0130463	0.00151725		0.0164182
H2AZ_1_19 K7acK15ac	0.005322	0.004982	0.010968	0.002611		0.00597075	0.00177151		0.004647	0.010402	0.007082	0.005419		0.0068875	0.00127691		0.689244
H2AZ_1_19 K11acK15ac	0.000109	0	0	0.002917		0.0007565	0.000720625		0	0	0	0.000536		0.000134	0.000134		0.428307
H2AZ_1_19 K7acK11acK15ac	0.003279	0.002476	0.004186	0.002234		0.00304375	0.00044141		0.005551	0.007052	0.002643	0.004348		0.0048985	0.000933347		0.122556
H2AZ_1_19 K4acK11acK15ac	0.000321	0.000517	0	0.000102		0.000235	0.00011541		0	8e-06	0.000566	0.000258		0.000208	0.000133519		0.883423
H2AZ_1_19 K4acK7acK15ac	0	0.000165	0.000145	0		7.75e-05	4.49305e-05		0	0	7.9e-05	8.7e-05		4.15e-05	2.40156e-05		0.506297
H2AZ_1_19 K4acK7acK11ac	0.005645	0.004164	0.003192	0.003582		0.00414575	0.000538171		0.006218	0.007258	0.011243	0.010977		0.008924	0.00128097		0.0138177
H2AZ_1_19 K4acK7acK11acK15ac	0	0	0	0		0	0		0	0	0	0		0	0		#DIV/0!
AKAKTR(H2A1_12_17)
H2A1_12_17 unmod	0.514966	0.555386	0.419957	0.575571		0.51647	0.03455		0.593389	0.559083	0.490949	0.552167		0.548897	0.021315		0.454869
H2A1_12_17 K13ac	0.001807	0.004654	0.001784	0.002587		0.002708	0.000674977		0.002545	0.002641	0.001986	0.002596		0.002442	0.00015326		0.714004
H2A1_12_17 K15ac	0.4227	0.340153	0.291165	0.327857		0.345469	0.0277669		0.30789	0.36199	0.326376	0.375024		0.34282	0.0155325		0.936359
H2A1_12_17 K15me1	0.012074	0.028964	0.14897	0.023635		0.0534107	0.0320475		0.029273	0.023069	0.067757	0.019135		0.0348085	0.0111793		0.603422
H2A1_12_17 K13me1	0.01255	0.031149	0.107495	0.030291		0.0453713	0.0211469		0.028227	0.030505	0.071381	0.016174		0.0365718	0.0120215		0.729939
H2A1_12_17 T16ac	0.035903	0.039693	0.03063	0.04006		0.0365715	0.00219206		0.038676	0.022712	0.041552	0.034904		0.034461	0.00414612		0.668507
AKAKSR(H2A3_12_17)
H2A3_12_17 unmod	0.432809	0.382971	0.402823	0.364355		0.395739	0.0146411		0.334676	0.394635	0.400735	0.40612		0.384042	0.0166215		0.616371
H2A3_12_17 K13ac	0.000137	4.6e-05	0.000564	0.000108		0.00021375	0.000118282		0.000109	5.3e-05	5.1e-05	2e-05		5.825e-05	1.85264e-05		0.241686
H2A3_12_17 K15ac	0.000121	0.000125	0.000705	9.6e-05		0.00026175	0.000147889		0.000103	0.000173	5.6e-05	2e-05		8.8e-05	3.30379e-05		0.295205
H2A3_12_17 K15me1	0.563765	0.612613	0.577465	0.63131		0.596288	0.0155593		0.661794	0.601749	0.594606	0.590335		0.612121	0.0167242		0.514155
H2A3_12_17 K13me1	0.003159	0.004245	0.01843	0.004131		0.00749125	0.00365438		0.003312	0.003339	0.004552	0.003505		0.003677	0.000294771		0.338264
H2A3_12_17 S16ac	1e-05	0	1.3e-05	0		5.75e-06	3.37577e-06		6e-06	5e-05	0	0		1.4e-05	1.2083e-05		0.535198
DNKKTR(H2A1_72_77)
H2A1_72_77 unmod	0.990631	0.984	0.99559	0.974619		0.98621	0.00453473		0.987582	0.973092	0.97902	0.971007		0.977675	0.00371286		0.195579
H2A1_72_77 K74ac	0.009369	0.016	0.00441	0.025381		0.01379	0.00453473		0.012418	0.026908	0.02098	0.028993		0.0223248	0.00371286		0.195579
unmod(H2A_1_88)
H2A_1_88 H2A14s.HLQLAIR	0.492183	0.746521	0.804656	0.676805		0.680041	0.0678538		0.679022	0.851903	0.762811	0.35265		0.661597	0.108862		0.890376
H2A_1_88 H2AZ.AGGKAGKDSGKAKTKAVSR	0.438802	0.210571	0.169422	0.280602		0.274849	0.0592735		0.275897	0.11303	0.208962	0.566526		0.291104	0.0977012		0.891547
H2A_1_88 H2AY.SAKAGVIFPVGR	0.016316	0.032931	0	0.02413		0.0183442	0.00699329		0.007891	0.021161	0.017247	0.017476		0.0159437	0.00283009		0.761125
H2A_1_88 H2AX.GKTGGKAR	0.0527	0.009977	0.025922	0.018462		0.0267652	0.00923811		0.037191	0.013906	0.01098	0.063348		0.0313563	0.0121697		0.77395
LAHYNKR(H2B1B_80_86)
H2B1B_80_86 unmod	1	1	1	1		1	0		1	1	1	1		1	0		#DIV/0!
H2B1B_80_86 Y83ac	0	0	0	0		0	0		0	0	0	0		0	0		#DIV/0!
LAHYSKR(H2B1A_81_87)
H2B1A_81_87 unmod	0.961649	0.790408	0.988324	0.968753		0.927284	0.0459724		0.917908	0.731974	0.898671	1		0.887138	0.0561942		0.600284
H2B1A_81_87 K86ac	0.038351	0.209592	0.011676	0.031247		0.0727165	0.0459724		0.082092	0.268026	0.101329	0		0.112862	0.0561942		0.600284
unmod(H2B_1_29)
H2B_1_29 1C.PEPAKSAPAPKKGSKKAVTKAQKKDGKKR	0.763475	0.555384	0	0.494297		0.453289	0.161707		0.621422	0.493462	0.46018	0.611405		0.546617	0.0409167		0.596066
H2B_1_29 1H.PDPAKSAPAPKKGSKKAVTKAQKKDGKKR	0.105693	0.205247	0	0.156631		0.116893	0.0439459		0.100814	0.184112	0.157266	0.158249		0.15011	0.0175682		0.509059
H2B_1_29 2F.PDPAKSAPAPKKGSKKAVTKVQKKDGKKR	0.006102	0.06613	0	0.101075		0.0433267	0.0243546		0.067285	0.115755	0.133122	0.022988		0.0847875	0.0248675		0.278572
H2B_1_29 1B.PEPSKSAPAPKKGSKKAITKAQKKDGKKR	0	0.010907	0	0.035937		0.011711	0.00847467		0.082203	0.021648	0.047706	0.016756		0.0420782	0.0150008		0.128441
H2B_1_29 1N.PEPSKSAPAPKKGSKKAVTKAQKKDGKKR	0.05315	0.071816	0	0.065335		0.0475752	0.0163236		0.046074	0.060267	0.054057	0.054117		0.0536287	0.00290922		0.727567
H2B_1_29 1D.PEPTKSAPAPKKGSKKAVTKAQKKDGKKR	0.07158	0.086837	0	0.119191		0.069402	0.0251732		0.082203	0.115562	0.130602	0.136485		0.116213	0.0121624		0.145081
H2B_1_29 1M.PEPVKSAPVPKKGSKKAINKAQKKDGKKR	0	0.003679	0	0.027533		0.007803	0.00663359		0	0.009194	0.017067	0		0.00656525	0.00411706		0.879235
H2B_1_29 1L.PELAKSAPAPKKGSKKAVTKAQKKDGKKR	0	0	0	0		0	0		0	0	0	0		0	0		#DIV/0!
