# Supplementary material for: Chromatin profiling in human neurons reveals aberrant roles for histone acetylation and BET family proteins in schizophrenia
Source: Nat Commun. 2022 Apr 22;13:2195. doi: 10.1038/s41467-022-29922-0 (PMC9033776; doi:10.1038/s41467-022-29922-0)
Supplement: Supplementary file 6 — Source data [file 41467_2022_29922_MOESM6_ESM.zip]

Archive with 2 entries (2 files):
- NCOMMS-20-04109B_Source data/242037_2_related_ms_6313864_r7nvvd.pdf
- NCOMMS-20-04109B_Source data/242037_2_related_ms_6313869_r7nvvd (2).xlsx
