# Supplementary material for: Chromatin profiling in human neurons reveals aberrant roles for histone acetylation and BET family proteins in schizophrenia
Source: Nat Commun. 2022 Apr 22;13:2195. doi: 10.1038/s41467-022-29922-0 (PMC9033776; doi:10.1038/s41467-022-29922-0)
Supplement: Supplementary file 6 — Source data [file 41467_2022_29922_MOESM6_ESM.zip › NCOMMS-20-04109B_Source data/242037_2_related_ms_6313869_r7nvvd (2).xlsx]

## Sheet: Figure 1b
See Supplementary Table 2 for full set of comparisons and statistics (LC-MS/MS data)

## Sheet: Figure 1c
H2A.Z acetyl/H2A.Z (normalized to CTRL)
CTRL	SZ
1.07852	1.51281
0.825306	1.84345
1.26441	1.17857
0.831768

## Sheet: Figure 1d
H2A.Z acetyl/GAPDH (normalized to CTRL)
CTRL	SZ
0.9074	11.5532
0.891624	1.71183
2.47288	0.587081
0.581868	1.00524
1.98963	9.13132
0.321109	13.9319
0.162708	4.5986
0.0329071	0.07489
1.63988	0.683372

## Sheet: Supplementary Figure 1a
H2A.Z.1				H2A.Z.2
hiPSC	NPC	Neuron		hiPSC	NPC	Neuron
139924900	190675300	13201140000		40170730	257431100	5080371000
122322700	122596900	16290260000		2496582	149232700	10694860000
658016500	141336400	2690056000		124812900	97512560	1761172000
		10451660000				5344908000

## Sheet: Supplementary Figure 1c
See Supplementary Table 2 for full set of comparisons and statistics (LC-MS/MS data)

## Sheet: Supplementary Figure 1d
Pan H4 acetyl/H4 (normalized to CTRL)
CTRL	SZ
0.87144	2.2253
1.43826	1.62139
0.690296	2.11089

## Sheet: Supplementary Figure 1e
Pan H4 acetyl/H4 (normalized to CTRL)
CTRL	SZ
1.10896	7.36739
0.716975	0.876477
1.77673	0.816647
1.80741	3.60288
1.00054	1.0475
1.26384	1.03264
0.34605	2.51031
0.190522	3.18556
0.788982	1.98835

## Sheet: Supplementary Figure 3c
Normalized to DMSO per gene
	DMSO 1	DMSO 1	DMSO 1	JQ1 1	JQ1 1	JQ1 1
AP2S1	1	1	1	0.749107	0.83555	1.14231
CDK12	1	1	1	0.656704	0.56711	0.73662
FBXL19	1	1	1	0.301023	0.212204	0.285256
GSPT1	1	1	1	0.383716	0.389775	0.300485
HIKESHI	1	1	1	0.484078	0.468809	0.453473
MRPL24	1	1	1	0.522706	0.556786	0.446434
NDC1	1	1	1	0.289123	0.273371	0.355286
PANK3	1	1	1	0.72881	0.650111	0.638269
RBM28	1	1	1	0.80961	0.741315	0.619315
TXNDC16	1	1	1	0.578262	0.636033	0.50825
UBR2	1	1	1	0.786605	0.815493	0.856674
USP48	1	1	1	0.516334	0.426981	0.384082
WDR74	1	1	1	0.493901	0.561025	0.579121

## Sheet: Supplementary Figure 5b
VSX1	CTRL			SZ
	Mean	SEM	N	Mean	SEM	N
VEH	1	0.797491	4	7.8188	3.60747	3
JQ1	3.72918	2.6103	4	1.22562	0.588717	3
MTNR1B	CTRL			SZ
	Mean	SEM	N	Mean	SEM	N
VEH	1	0.496458	4	11.342	5.08632	3
JQ1	2.0006	0.90784	4	3.33359	0.644196	3
CHRNA6	CTRL			SZ
	Mean	SEM	N	Mean	SEM	N
VEH	1	0.61628	4	8.01031	2.01901	3
JQ1	2.76754	1.34183	4	1.34332	0.817281	3
ZNF98	CTRL			SZ
	Mean	SEM	N	Mean	SEM	N
VEH	1	0.382991	4	7.6717	3.72826	3
JQ1	5.45316	3.45201	4	1.29619	0.821963	3
MAP1LC3C	CTRL			SZ
	Mean	SEM	N	Mean	SEM	N
VEH	1	0.790082	4	6.84397	3.42373	3
JQ1	2.35527	1.35494	4	0.251555	0.0607454	3
TRAPPC3L	CTRL			SZ
	Mean	SEM	N	Mean	SEM	N
VEH	1	0.403609	4	7.51905	3.87098	3
JQ1	4.22495	2.86454	4	1.29253	0.904335	3
NPFFR2	CTRL			SZ
	Mean	SEM	N	Mean	SEM	N
VEH	1	0.662263	4	5.14505	2.36426	3
JQ1	2.79481	1.63609	4	0.936802	0.29783	3
C14orf105	CTRL			SZ
	Mean	SEM	N	Mean	SEM	N
VEH	1	0.399144	4	4.82354	1.01431	3
JQ1	2.34494	1.1673	4	2.04444	0.216787	3
GABRR1	CTRL			SZ
	Mean	SEM	N	Mean	SEM	N
VEH	1	0.48209	4	3.64966	1.29025	3
JQ1	2.88934	1.54461	4	1.69012	0.440436	3
KCTD4	CTRL			SZ
	Mean	SEM	N	Mean	SEM	N
VEH	1	0.269995	4	4.46352	0.876479	3
JQ1	2.3932	1.07135	4	3.0026	0.466861	3
